# Supplementary material for: Efficient sepsis detection using deep learning and residual convolutional networks
Source: PeerJ Comput Sci. 2025 Jul 1;11:e2958. doi: 10.7717/peerj-cs.2958 (PMC12453647; doi:10.7717/peerj-cs.2958)
Supplement: Supplemental Information 1 [file peerj-cs-11-2958-s001.py]

import pandas as pd  # data manipulation
import numpy as np   # linear algebra
import seaborn as sns 
import matplotlib.pyplot as plt # matplotlib for plotting graphs

# %matplotlib inline renders plot inline on your page
%matplotlib inline


import hvplot.pandas
from scipy import stats


# read the csv file and load to a dataframe
#Pre-requisite

#Location of dataset file
file = "../input/prediction-of-sepsis/Dataset.csv"

df = pd.read_csv(file)


# By default , python displays few rows and columns. 
# Set the below parameters so that all rows and columns would be visible

pd.set_option("display.max_columns", None)
pd.set_option("display.max_rows", None)

#Calculate the number of rows and columns in the sheet

df.shape

(1552210, 44)

df.head()


df.tail()

#check the statistics of all columns

df.describe(include="all",datetime_is_numeric=True)

round(100*(df.isnull().sum()/len(df.index)),2).plot.bar(figsize=(15,5))


# get the list of patients who have sepsis
septic_shock_patients=df['Patient_ID'][df['SepsisLabel']==1].unique()

# construct dataframe of patients with sepsis alone
septic_df=df[df.Patient_ID.isin(septic_shock_patients)]

# get the list of patients who have sepsis before admission to ICU
admitted_with_sepsis_patients=df['Patient_ID'][(df['SepsisLabel']==1) & (df['Hour']==0)]


# construct dataframe of patients who have sepsis before admission to ICU
admitted_with_sepsis_df=df[df.Patient_ID.isin(admitted_with_sepsis_patients)]

# construct dataframe of patients who have sepsis after admission to ICU
sepsis_after_adm_df=septic_df.merge(admitted_with_sepsis_df, how = 'outer' ,indicator=True).loc[lambda x : x['_merge']=='left_only']

# construct dataframe of patients who have no sepsis
non_septic_df = df.merge(septic_df, how = 'outer' ,indicator=True).loc[lambda x : x['_merge']=='left_only']

# add a new column sepsisType in dataframe with value null
df['sepsisType']=np.nan


# update sepsisType to SepsisBeforeAdm for patients who were admitted to ICU with sepsis
df.loc[df.Patient_ID.isin(admitted_with_sepsis_patients), 'sepsisType'] = 'SepsisBeforeAdm'

# update sepsisType to SepsisAfterAdm for patients who contracted sepsis after admission to ICU
df.loc[df.Patient_ID.isin(septic_shock_patients) & df['sepsisType'].isnull(), 'sepsisType'] = 'SepsisAfterAdm'

# update sepsisType to NonSepsis for patients who never got Sepsis
df.loc[df['sepsisType'].isnull(), 'sepsisType'] = 'NonSepsis'

df['sepsisType'].value_counts()


#total no:of patients
len(pd.unique(df['Patient_ID']))


#total number of septic patients whose are sepsis after admission
len(pd.unique(sepsis_after_adm_df['Patient_ID']))

len(pd.unique(non_septic_df['Patient_ID']))


#total no:of septic patients
len(pd.unique(septic_df['Patient_ID']))


#total number of septic patients whose are sepsis before admission
len(pd.unique(admitted_with_sepsis_df['Patient_ID']))


#df['hasSIRS'] = np.where(df['Temp']!= '[]', True, False)
condition=(np.isnan(df['Temp'])& np.isnan(df['HR'])& np.isnan(df['Resp']) &np.isnan(df['WBC']))

df['hasSIRS'] = np.where(condition, 1, 0)

df['hasSIRS'].value_counts()

0    1408039
1     144171
Name: hasSIRS, dtype: int64

condition_temp=(df['Temp']>38) |( df['Temp']<36)
condition_HR=(df['HR']>90)
condition_Resp=(df['Resp']>20) |( df['PaCO2']<32)
condition_wbc=(df['WBC']>12000) |( df['WBC']<4000)

df['SIRS_Score']=np.where(condition_temp, 1, 0)+np.where(condition_HR, 1, 0)+np.where(condition_Resp, 1, 0)+np.where(condition_wbc, 1, 0)


df['SIRS_Score'].value_counts()

0    770512
1    532866
2    221739
3     26056
4      1037
Name: SIRS_Score, dtype: int64

df['SIRS_Score'].value_counts().plot.bar()


df.SepsisLabel.value_counts().hvplot.bar(
    title="Sepsis Count", xlabel='Sepsis Lebel', ylabel='Count', 
    width=500, height=350
)


have_disease = df.loc[df['SepsisLabel']==1, 'Gender'].value_counts().hvplot.bar(alpha=0.4) 
no_disease = df.loc[df['SepsisLabel']==0, 'Gender'].value_counts().hvplot.bar(alpha=0.4) 

(no_disease * have_disease).opts(
    title="Sepsis by Gender", xlabel='Gender', ylabel='Count',
    width=500, height=450, legend_cols=2, legend_position='top_right'
)


# Let's make our correlation matrix a little prettier
corr_matrix = df[['Alkalinephos','BaseExcess','Lactate']].corr()
fig, ax = plt.subplots(figsize=(10, 10))
ax = sns.heatmap(corr_matrix,
                 annot=True,
                 linewidths=0.5,
                 fmt=".10f",
                 cmap="YlGnBu");
bottom, top = ax.get_ylim()
ax.set_ylim(bottom + 0.5, top - 0.5)
