# Supplementary material for: Efficient sepsis detection using deep learning and residual convolutional networks
Source: PeerJ Comput Sci. 2025 Jul 1;11:e2958. doi: 10.7717/peerj-cs.2958 (PMC12453647; doi:10.7717/peerj-cs.2958)
Supplement: Supplemental Information 2 [file peerj-cs-11-2958-s002.zip]

Archive with 1 entries (1 files):
- Dataset--1.csv
