# Supplementary material for: Efficient sepsis detection using deep learning and residual convolutional networks
Source: PeerJ Comput Sci. 2025 Jul 1;11:e2958. doi: 10.7717/peerj-cs.2958 (PMC12453647; doi:10.7717/peerj-cs.2958)
Supplement: Supplemental Information 2 [file peerj-cs-11-2958-s002.zip › Dataset--1.csv]

	Hour	HR	O2Sat	Temp	SBP	MAP	DBP	Resp	EtCO2	BaseExcess	HCO3	FiO2	pH	PaCO2	SaO2	AST	BUN	Alkalinephos	Calcium	Chloride	Creatinine	Bilirubin_direct	Glucose	Lactate	Magnesium	Phosphate	Potassium	Bilirubin_total	TroponinI	Hct	Hgb	PTT	WBC	Fibrinogen	Platelets
0	0
1	1	65	100			72		16.5				0.4
2	2	78	100			42.5
3	3	73	100					17
4	4	70	100		129	74	69	14			26	0.4					23		9.6	104	0.8		161		1.6	2.1	3.2			29.7	9.5	30.6	11.3		330
5	5	62	100		124	85	61	14		6		0.4	7.61	27										1.9
6	6	61	100		101	75	58	14
7	7	68	100	35.78	142	93.5	78	16
8	8	71	100		121	74	91	14		3		0.5	7.46	38
9	9	69	100		120	79	98	14
10	10	75	100		146	93	67	14
11	11	84	100	36.39	128	80	60	14				0.5
12	12	85	100		124	79	59	14
13	13	85	100		141	95	69	14			26						20		9.4	103	0.7		130		2.3	3.4	3.9			30.2	10		11		303
14	14	89	100		117	86	68	14
15	15	88	100		121	86	66	14				0.5
16	16	89	100	37.5	112	82.5	63	14
17	17	89	100		130	99	76	14
18	18	86	100		114	96	86	14
19	19	83	100	37.22	115	97	85	14				0.5
20	20	87	100		143	108	90	14
21	21	82	100		118	86	69	14
22	22	90			93	75	79	14
23	23	88	100	36.78	107	70	88	14				0.5
24	24	88	99		99	89	83	14
25	25	88	99		104	85	72	13
26	26	86	100		105	88.5	77	14
27	27	86	100			93		14				0.5
28	28	86	100	36.94		91		13
29	29	99	100			102		14.5				0.5
30	30	91	100		115	85	109	14
31	31	93	100	37.61		60.5		19
32	32	69	100			103		14				0.5
33	33	60	99			82
34	34	56	100	36.67		92		10
35	35	67	100			76		14
36	36	69	100			66		14				0.5
37	37	67	100			66		14			22					29	19	152	9.3	104	0.7		138		1.8	2.7	3.9	0.7		33.3	10.5		16.4		317
38	38	64	100			66		14
39	39	72	100	37.44		71		14
40	40	71	100			71		14		5		0.5	7.48	38
41	41	70	99			70		14
42	42	71	99			48		14
0	0	75.5	95	37.44	135	88.33		24.5
1	1	84	95	37.22	124	81.33		22
2	2	89	96		132	84		24
3	3	85	95		140	87.33		22
4	4	83	94		108	76.67		21			25						11		8.9	106	0.7		131		1.9	3.5	4.1			35.4	12.7	25.3	12.8		260
5	5	90	94	37.11	124	85.33		24
6	6	89	94		121	80.33		19
7	7	86	95		135	87		24
8	8	84	94		130	89.33		21
9	9	88	95	37.17	124	84.67		19
10	10	88	95		143	87.67		21
11	11
12	12	87	92		145	89.67		22
13	13	85	93	36.78	146	92		22
14	14
15	15	90	92		147	110.33		22
0	0
1	1	58	97		95	53		15
2	2	59	96		112	62		23
3	3	56	95		110	63.33		21
4	4	70	98	36.44	118	66		16
5	5	86	97		102	71.33		20
6	6	80	97		109	57.67		19
7	7	83	98		118	73.33		15
8	8	77	98	36.56	125	77.67		33
9	9	85	98		136	94.67		16
10	10	82	96		118	72.67		17
11	11
12	12
13	13	88	97	37.11	149	86.33		19			30						27		7.8	100	0.8		87		1.7	2.8	3.3			29.6	9.9	34.8	7		129
14	14	86	98		137	85		20
15	15	87	96		137	77		14
16	16	85	96		93	65.67		19
17	17	84	96	37.67	105	70.33		18
18	18	77	96		120	65.33		22
19	19	72	97		117	68.33		22
20	20	73	97		100	54.67		21
21	21	72	97		125	79.67		24
22	22	77	97	37.17	125	75.67		17
23	23	80	95		103	74.33		26
24	24	70	94		113	73.67		21			33						22		7.5	102	0.8		87		1.8	2.6	2.9			26.3	9	34.4	6.7		127
25	25	75	96		136	78		21
26	26	78	96		129	77		23
27	27	79	93		129	84.33		23
28	28	81	97	37.11	127	87.67		21
29	29	83	96		141	89		23
30	30	80	96		122	79.33		23
31	31	82	99		95	59		22
32	32	77	99		100	62		23
33	33	79	99	36.67	103	67		24
34	34	81	93		121	78.33		21
35	35
0	0
1	1	119	98		137	87
2	2	120	97		151	95
3	3	116	97	36	153	84.33
4	4	147	99
5	5	125	99
6	6	125	100		131	75.67						0.35
7	7	122	99		140	85.33					11					16	11	87	9.3	101	0.9		426		1.5	3.2	5	0.2
8	8	127	97		155	135				-11		0.68	7.28	29										10.2
9	9	126	99		125	97.67
10	10	119	98	37.11	168	100
11	11	120	97		141	85
12	12	133	100		181	124.33						0.35
13	13	128	98		141	94	72			-11	15		7.28	29			15		9.1	101	0.9		321	6.6	1.6	2.3	4.6			33.3	11		9		461
14	14	123	96		123	85	68
15	15	124	98	37.22	134	93	71
16	16	122	96		134	97	75
17	17	119	97		115	82	66			-6			7.37	30										4.3
18	18	106	97		159	113	88
19	19	119	100		133	91	69
20	20	96	96		101	76	62
21	21	96	95		95	71	56
22	22	97	99		148	104	79
23	23	96	98		117	82	62
24	24	89	98		112	80	62				24						16			106	0.7		182				4.1			30.1	9.9		12.8		381
25	25	93	98		115	84	66			-4			7.34	39										1.7
26	26	86	99		105	76	59
27	27	114	100	36.72	170	124	96	26				0.35
28	28	102	100		145	101	75
29	29	108	100		135	94	71	22
30	30	113	100		161	115	88
31	31	106	100	36.89	138	85.33		24
32	32	113	100
33	33	109	100		139	92.33		24
34	34	121	98		141	89.67		22
35	35	124	98	36.83	140	94.67		28
0	0
1	1	117	100		163	110.33		19			28					14	19	45	8.3	109	0.9		107		1.8	2.5	3.1	0.5		31.3	11.2	26.2	9		194
2	2	118	99		169	101.67		25
3	3	104	100		164	99.33		20
4	4	116	99	36.39	152	94		24
5	5	116	100		162	96.67		21
6	6	113	99		140	96.67		22
7	7	116	99		140	85.33		26
8	8	115	100		147	97.67		22
9	9	112	100		150	96.67		20			27						14		8	110	0.8		105		1.9	2.7	3.6			29.3	10.7	22.5	8.8		191
10	10
11	11	100.5	97.5		155	106.67		20.5
12	12	103	99	37.17	166	112.67		23
13	13	103	99		147	101.67		25
14	14	125	100		134	90		19
15	15	114	100		139	82.33		17
16	16	110	100	36.94	145	106.33		22
17	17	119	100		144	94.67		21
18	18	109	100		159	91.67		21
19	19	135	100		134	84		21
20	20	107	100	37.33	134	91.33		21																						34.7
21	21	121	100		136	86.67		21
22	22	118	98		147	101.67		19
23	23	98	100		146	102		26
24	24	110	99	37.67	145	99		25
25	25	109	99		112	72		23
26	26	116	99		126	81.33		21
27	27	100	100		130	83.33		21
28	28	103	99	37.61	140	87.33		23
29	29	104	99		101	82.33		19																	2.1		3.6			34
30	30	101	99		136	96.67		15
31	31	110	100		152	91.33		27
32	32	95	100	37.56	142	90		21			27						12		8.3	109	1		125		2	2.5	4.3			30.8	11.3		10.1		215
33	33	100	100		156	104		19
34	34	106	99		151	113.67		21
35	35	111						19
36	36	91						24
37	37	98	98	37.33	141	93.67		21
38	38	112			142	100.67		22
39	39	102			132	88		23
40	40	98			149	94.33		21
41	41	109		36.5	136	98		19
42	42	102						19
43	43	119	99		155	103		31																						33.2
44	44	113	95		139	93.67		22
45	45	108	97		143	101		19
0	0	81	98	35.9	111.5	79	58	8		-1			7.44	31									183				3.9			26	8.6
1	1	75	100	35.9	119	84	61	10		-4			7.34	38									202				3.7			32.4		38.2			152
2	2	68	96.5	36	98	68.5	49.5	9		-5			7.33										114
3	3	66	93	36.4	96	68	51	10															168
4	4	67	96	36.45	105.5	73.5	55	10		-3			7.35	40	98								146		2.1
5	5	80	100	36.65	109.5	77.5	58.5	13															160
6	6	90	97	36.9	137.5	93	69	14		-1.5			7.36	40									157				4.4
7	7	97.5	98	37.05	116	80	64	15															178
8	8	120	100	37.1	156	105	77	17															176
9	9	107	99	37.05	106.5	74	61	14.5															149
10	10	94	100	37.1	121	83	53	12		-2	20	0.5	7.35	41			20			111	0.6		133		2.3		3.9			30	9.7	42.6	16.2		155
11	11	103	100	37.2	119.5	77.5	60	12		-3			7.35	38									106
12	12	89	100	37.1	109	68	50	9															83
13	13	96	100	37.2	136	87	61	17
14	14	101.5	99.5	37.2	140.5	92.5	65	16.5
15	15	102	100	37.4	149	94	67	14
16	16	116	98	37.5	114	71	59	10															121
17	17	125	97	37.4	112	85	67	21
18	18	101	100	37.6	128	77	53	14
19	19	96	99	37.6	126	79	57	11
20	20	94	98	37.7	124	83	62	11		-3			7.36	38	99								124				3.4
21	21	102		37.7	136	92	69	17
22	22	102		37.6	140	93	68	16
23	23	107	99	37.8	157	102	72	33
24	24	105	98	37.6	131	87	66	26					7.42										121				3.6
25	25	93	100	37.6	130	87	66	18
26	26	96	100	37.4	138	88	70	24
27	27	105	100	37.5	123	74.33		23
28	28	85	100	37.4	114	79.33		20
29	29	91	96	37.4	124	81.33		15
30	30	91	97	37.5	122	83.33		19
31	31	74	97	37.4	99	67		20
32	32	70	98	37.1	86	58		20
33	33	72	100	37.1	103	65.67		18
34	34	75	99	37.2	108	70		11			25						17			108	0.6		143		1.9		3.9			23.3	7.9		11.8		111
35	35	76	100	37.3	113	79		11
0	0
1	1	67	97	36.8	104	65	48	14		-3.5			7.3	46	98								158							21	7.1
2	2	80.5	100	37	103	68	51.5	14.5
3	3	85	98	37.2	122	83	62	14		-3			7.3	45									159							30	9.9
4	4	76.5	99	36.9	112	78.5	58	11		0			7.34	49									181
5	5	79	99.5	37.1	106	77.5	59	20		0		0.5	7.34	48									160
6	6	78	99	37.3	99	72	56	16.5		0			7.36	47	98								126		1.9					31	10.4
7	7	72	100	37.5	109	71	51	18				0.45
8	8	80	99	37.5	118	75	53	18
9	9	89	98	37.8	128	85	63	23
10	10	88	97	37.3	93	65	50
11	11	86	100	37.2	104	71	54	16
12	12	85	100	37.5	122	78	56	22
13	13	83	100	37.6	93	61	44	18			22						13			106	0.9		123				4.5			26.8	9.8		5.3		169
14	14	84	99	37.5	105	65	45	18
15	15	81	99	37.5	91	61	44	19
16	16	85	100	37.6	115	72	51	20
17	17	84	99	37.8	112	68	50	20
18	18	81	98	37.4	94	56	40	19					7.46										173
19	19	85	98	37.6	106	72	51.5	20
20	20	83	99	37.6	116	73	54	23
21	21	85	97		113	73		18
0	0	77	100			26.5		21				1
1	1	71.5	97.5		97	83.5	68	16.5			22						33	60	8.3	107	0.9		158		2	3.7	4.8	0.9		42.2	15.6		17.7		158
2	2	79	100		106	87	72	20.75		-3	22	1	7.29	48			33	60		107				1.7	2		4.8			42.2	15.6		17.7
3	3	61	100		151	95	90	16		-3		0.6	7.29											1.7
4	4	49	100		145	92	84	20		-1		0.6	7.49	25									200
5	5	45	100		130	91.5	73	20		-1			7.49
6	6	51	100		135	100	77	16		-2		0.6	7.39	36
7	7	52	100		128	89	71	16		-2			7.39
8	8	53	100		130	89	72	16				0.5
9	9	53	100		142	95	75	20			23					92	29			105	0.7		199		1.9		3.4
10	10	55	100		140	90	74	20		0	23	0.5	7.44	35		92	29			105					1.9		3.4
11	11	58	100		139	87	80	20		0			7.44
12	12	64	100		132	90	77	19
13	13	63	100		98	71	62	20
14	14	61	100		97	69	61	20				0.5
15	15	59	100		105	73	67	20
16	16	54	100		94	76	55	20
17	17	55	100		92	70	58	20
18	18	59	100		95	72	60	20				0.5
19	19	65	100		96	69	68	20		0	24		7.42	36	96		28		8	105	0.6		162		2.5	3.6	3.3			39.6	14.6	27.2	13		138
20	20	64	100		95	67	65	20		0	24		7.42		96		28			105					2.5		3.3			39.6	14.6		13
21	21	60	100		108	75	88	20
22	22	57	100		99	74	61	20				0.4
23	23	61	100		100	68	62	20
24	24	73	100		118	80	70	20
25	25
26	26	62	100		89	68	59	19.5				0.4
27	27	56	100		92	70	56	20
28	28	53	100		88	63	55	20
29	29	71	100		113	81	70	20				0.4
30	30	85	100		147	96	81	20
31	31	72	100		107	83	63	20
32	32	70	100		100	81	66	20
33	33	82	100		113	88	68	20			24						23		7.9	105	0.6		109		2.2	3.2	3.9
34	34	74	100		145	107	81	20			24	0.4					23			105					2.2		3.9
35	35	97	99		138	104	78	20
36	36	109	99		157	116	85	20
37	37	94	100		138	104	80	20
38	38	84	100		121	92	70	20				0.4
39	39	76	100		116	105	99	20
40	40	75	100		101	81	65	20
41	41	83	100		97.5	75	60.5	20											7.4	105					2	2.8	5.3
42	42	77	100		90	66.5	52	20				0.4							7	108					1.95	2.7	5.15
43	43	76	100		90	66	56	20												111					1.9		5
44	44	82	100		101	77	63	20
45	45	90	100		117	87	66	20
46	46	88.5	100		93.5	71	57	24				0.4
47	47	83	100		83	66	53	20		0	23	0.4	7.38	42	98		19		8.4	105	0.6		108	1.8	2	2.8	5			37.3	13.3		9.5		151
48	48	84	100		96	72	58	22		0	23		7.38		98		19			105				1.8	2		5			37.3	13.3		9.5
49	49	82	100		89	61	57	20				0.4
50	50	87	100		105	65	67	19				0.4
51	51	93	100		94	72	56	18
52	52	95	100		110	80	90	13
53	53	94	100		95	74	58	20
54	54	94	100		95	73	58	22				0.4
55	55	97	100		96	75	60	13			27						18		8	109	0.7		102		1.7	2.3	4.6			36.6	13		8.9		134
56	56	99	100		102	79	63	15			27						18			109					1.7		4.6			36.6	13		8.9
57	57	94	100		84	62	53	17
58	58	97	100		87	79	69	23				0.4
59	59	96	100		76	65	55	16
0	0	68			162	97.33
1	1	69	94		186	112		12
2	2	70	72	36.11	154	93.33		20
3	3	75	93		155	95		18
4	4	72	95		163	95.67		21
5	5	59			134	88		20
6	6	60	95	37.33	163	95.67		20
7	7	68	83		153	87		25
8	8	58	91		130	96.67
9	9
10	10	56		37.33	162	92		18		11			7.3	83									128							35	11.5
11	11	55	93		155	91.67		25
12	12	52	95					25
13	13	53	91		150	90		19
14	14	49	94	37.44	148	93.33		20
15	15	58	92		173	93.67		20
0	0
1	1	91	97.5		95	69	55	9.5																								35.4
2	2	89.5	98.5	37.5	114.5	83.5	64.5	11				0.5
3	3	99	97		108	76	59	13		-2			7.39	35										4
4	4	97	97		107	74	58	13
5	5	99	98	36.83	116	80	61	13
6	6	103	97		119	80	61	12.5				0.5							8.1						1.9	2.2	3.8			31	10.8		3.7		40
7	7	100	97		104	72	55	14
8	8	97.5	97	36.39	106	72	55.5	11.5
9	9	95.5	96.5		104.5	72.5	56	13				0.5
10	10	97	95		117	81	62	14				0.5
11	11	94	96.5	36.28	114	78.5	59	13			22						12		7.6	101	0.5		147		1.8	3	3.7			28.8	10.2		4		67
12	12	89	96		104	74	57	12
13	13	93	97		112	78	58	13.5
14	14	98	96	37.61	117	80	59	13		-3		0.5	7.44	27	97									2.4
15	15	95	94		120	84	62	16
16	16	97	95		140	97	70	20
17	17	103.5	94		131	92	68	16
18	18	108	93	35.06	142	102	75	18				0.5
19	19	114	93		131	91	67	17
20	20	106	90		130	92	67	20		0		0.6	7.46	32
21	21	93	96		87	64	50	17		0		0.6	7.47	30													3.4
22	22	109	95	35.33	116	79	59	22				0.6
23	23	84	98		110		67	16		1			7.46	33
24	24	106	96		140	101	77	21
25	25	103			97	72	58	20		1			7.49	32
26	26	105.5	94	35.67	84.75	58	50.5	21
27	27	100	96.5		95.25	69.5	56	24.5		0		0.7	7.35	46													3.9
28	28	126	96		93	69	59	25
29	29									0		0.7	7.34	47					8.9				83		2	3	4.4
30	30	129	94	35.28	99.5	73	60.5	25				0.7
31	31	121.5	94.5		95	73.5	60	25
32	32	129	94		94	73	60	25
33	33	120	95		91	69	56	25
34	34	115	94	36.39	92	71	57	25				0.7
35	35	116	93.5		114	87	69	24		-5	23		7.25	51			16		8	101	0.5		135		1.9	3.8	4.4			32.3	11.1		7.4		26
36	36	116	95		110	83	66	28.5
37	37	118.5	97		90.5	72.5	59.5	30.5		-5			7.32	39
38	38	129	96.5	36.22	114	88	71	31				0.7
39	39	125	95		93	74	62	30																								42.6		716
40	40	130	95		111	85	69	32
41	41	132	95		104	83	68	32
42	42	136	94	37.17	111	88	71	31.5				0.7
43	43	136	95.5		114.5	84	69	31
44	44	133	97		116	89	72	33		-5		0.7	7.33	38
45	45	133.5	97		108	85	70.5	31.5
46	46	121.5	93	36.56	94	74	61	30
47	47	127	93.5		133.5	97	76.5	31.25				0.6
48	48	128	94		126	90	70	31
49	49	134	93.5		123	89.5	70.5	33.5		-2			7.37	38
50	50	136	94	37.06	115	85	68	31			21						19		8.2	100	0.7		138		2.1	3.1	4.1			29.6	10.3	40	7.4		17
51	51	137	94		114	87	70	30
52	52	134	94		112	84	67	30
53	53	133	90		103	79	64	30
54	54	130	90	36.94	101.5	78	63	30.5				0.6
55	55	127	91		109	81	65	32
56	56	131	93		106	79	63	30
57	57	136	95		112	87	72	26
58	58	132	92	37.33	125	95	77	31.5				0.6
59	59	127	92		98	76	63	31
60	60	128	94		106	79	65	32			19						22		7.8	101	0.7		113		2	3.2	3.9			29.1	10.2	45.6	7.8	689	11
61	61	127	91		136	98	79	31		-5		0.6	7.32	38
62	62	128.5	92	36.56	107	81.5	67	30
63	63	126	94		118	87	71	32				0.6
64	64	102	94		98	61	45	32
65	65	120	96		108	73	62	30
66	66	97	95	36.5	101	66	50	31.5				0.6
67	67	113	94		97	68	55	30
68	68	115	95.5	36.36	91.5	66	53.5	31.5
69	69	112	97	35.89	108	78	61	32
70	70	118.5	97.5	36.28	88.5	64	52	30.5				0.6																							62
71	71	112	97.5		79.5	58	48	31.5
72	72	115	96		86	62	49	31
73	73	109	96		91	64	50	28
74	74	113	97	36.72	75	58	48	31				0.6
75	75	117	97		89	68	55.5	32		-8		0.5	7.28	37			25				0.7				2.2		4
0	0	82	100		162	76	46	12		-3.5	23	1	7.28	50	71		25			113			133	4						31.5	11.2		24.1
1	1	83.5	99.5		171	87.5	55.5	12.25		-1.5		0.7	7.32	42	94								146
2	2	93	97		106	60	43	15		-2.5		0.8	7.34	43	95.5								140
3	3	85	97		135	68	44	14		-3		0.7	7.33	43	97
4	4	81	92.5		101	60.5	46.5	13.5		-3			7.33
5	5	84	94		141	81	58	15		-1			7.35	44													4.4			34.6
6	6	81	95		123	72	54	19		-1		0.7	7.35														4.4			34.6	11.5
7	7	84	97		101	62	47	14
8	8	73	97		114	68	49	14		-2	22		7.35	42	97		27			111	1		85.5				4.6			32.8	11.2		20.9		72
9	9	71	98		116	65	46	16		-2	22	0.5	7.35		97		27			111							4.6			32.8	11.2		20.9
10	10	78	94		129	71	49	17		-5		0.5	7.34	36
11	11	100	93		124	71	51	20		-5		0.5	7.34
12	12	107	93		110	68	51	23		-5			7.34	36
13	13	101	94		118	70	52	24		-5.5		0.5	7.34	36	96								78
14	14	89	98		140	75	50	17		-6			7.33		96
15	15	96	93		138	72	46	19		-6		0.5	7.32	36	90
16	16	99	91		139	73	47	20		-6			7.32		90
17	17	106	92		145	82	56	22				1
18	18	82	93		131	87	63	23		-8		0.6	7.33	31	96								120
19	19	88	96		109	73	55	25		-8		1	7.33		96															35.6	12.3		24.1		63
20	20	98	93		99	84	72	29				1																		35.6	12.3		24.1
21	21	91	95		100	72	80	21				1
22	22	88	96			22.5		17				1
23	23	88	97			57		19		-5		1	7.33	37	67
24	24	96	95			61		16		-3	20	0.7	7.36	38			38			105	1.9		152.5	1.4			4.3			27.5
25	25	77	96			56		17		-3	20		7.36				38			105				1.4			4.3			27.5
26	26	72	97			58		19				0.5
27	27	76	98			60		18				0.5
28	28	79	99			68		17				0.5
29	29	79	97			70		17				0.5	7.32												3.7		4.2			29.4	10.2
30	30	78.5	99			77		20				0.5													3.7		4.2			29.4	10.2
31	31	79	99			74		16				0.4
32	32	79	98			74		23			22	0.4	7.35		62		45			104	2.2		93.5		3.8		4.5			29.2	10.1		21.4		49
33	33	80	99			77		21			22	0.4					45			104					3.8		4.5			29.2	10.1		21.4
34	34	79	99			79		22				0.4
35	35	79	97			67		20
36	36	79	97			69		16
37	37	79	96			75		16
38	38	70	96			76		22
0	0	88.5	88	38.39		98		17		-2	23	1	7.43	31		109	18	51	8.3	100	1.2		138		1.9	3	4.7	1.1		38.4	12.6	27.9	14.6		254
1	1	98.5	94			100		18.5		-2	23	0.5	7.43			109	18	51		100					1.9		4.7			38.4	12.6		14.6
2	2	102	100			65		20
3	3	102	100	38.44		55		19
4	4	97	99			81		23
5	5	97	98			72		19
6	6	98	97	38.11		77		21
7	7	91	99			66		17.5		2		0.5	7.45	37	99
8	8	88	98			71		14		2			7.45		99
9	9	99	96	38		87		15.5				0.5
10	10	99	96			88		24
11	11	96	94			78		20
12	12	94	96					20.5				0.4
13	13	96	100	38.28		78		24
14	14	92	99			78		23
15	15	87	98			81		19
16	16	85	100			81		22				0.4
17	17	78	100	38		89		14
18	18	83	100			80		19
19	19	84	100			80		13
20	20	87	100			83		21
21	21	81	100	37.78		79		16
22	22	83	100			81		15				0.4
23	23	82	97			78		15
24	24	81	99			88		19
25	25	84	99	36.67		90		17				0.4
26	26	79	100			78		19			28					89	24	41	8	107	1		87		2.2	2.9	3.7	0.5		30.9	10.4		16.1		195
27	27	76	100			77		20			28					89	24	41		107					2.2		3.7			30.9	10.4		16.1
28	28	74	100			73		18.5				0.4
29	29	75	100	36.56		74		18
30	30	75	100			91		22
31	31	77	98			82		23
32	32	77	99			83		17.5				0.4
33	33	82	100	37.22		105		19
34	34	77	98			89		23
35	35	77	99			94		21
36	36	77	100			91		23		1		0.4	7.36	48	98									1
37	37	77	99	37.11		80		23		1			7.36		98									1
38	38	77	100			88		23
39	39	78	100			87		23
40	40	88	99			108		19.5				0.4
41	41	71	99	37.22		82		14
42	42	83	100			105		19
43	43
44	44	69.5	100			92		14
45	45	75	100	36.56		98		13.5				0.4
46	46	74	100			99		14
47	47	68	99			76		14
48	48	73	96			80		14
49	49	81	100	36.72		98		15.5				0.4
50	50	69	99			86		14			23						17		8.1	110	0.7		83		2.2	2.4	3.7			29.6	10		10.8		167
51	51	69	99			88		14			23						17			110					2.2		3.7			29.6	10		10.8
52	52	87	99			103		16
53	53	70	98	36.67		76		14				0.4
54	54	71	98			79		14
0	0	88	100	34.6	114.5	90	71.5	10		-4	22	1	7.32	42			10			115			105							27.5	9.4		12.3
1	1	88	100	34.9	116	91	75	10		-4		0.5	7.32
2	2	88	100	36.05	112.75	85.5	71.5	11		-4			7.33	41									129
3	3	88	99.5	36.9	113	89.5	76.25	12.5		-4			7.33
4	4	87	100	37	107.5	88	77	13				0.5																		29.8
5	5	69	100	37.6	109	84	72.5	23		-3			7.33	42									146							29.8
6	6	78	98	37.9	94	73	64.5	19		-3			7.33
7	7	81.5	96	38	119	86.5	69	19
8	8	84.5	96	37.75	113	82	65	19
9	9	92	97	37.8	109	81	64	19
10	10	86	97	38	114	86	71	22
11	11	85	94	37.7	101	75	60	20			23		7.37				8			108	0.6		87				4.1			29.8	10.4		18.3		166
12	12	82	95	37.5	97	72	57	17			23						8			108							4.1			29.8	10.4		18.3
13	13	87	94	37.6	92	66	51	20
14	14	85	95	37.8	95	66	49	18
15	15	76	98	37.6	101	75	60	15																								24.7
16	16	83	98	37.6	106	93	87	17
17	17	77	98	37.7	108	70.5	58	20					7.37												1.5		3.8
18	18	78	97	37.7		73		20																	1.5		3.8
19	19	78	97			66		24
0	0	105	100	35.7	126	84.5	63.5	10		2			7.41	42	99								164							29.65	9.8	29			104
1	1	92	97	35.9	139	92.5	70	10		1			7.4	44	66										2
2	2	91.5	97	36.35	141	92	69.5	14		1			7.44	39	98
3	3	91	94	37.1	102	63	50	13		-2			7.31	47	98								162
4	4	83	95	37.2	124	77	59	11		0			7.39	44
5	5	85.5	96.5	37.4	123.5	79	59	14
6	6	79.5	96	37.35	126	81.5	61	14.5		-3.5		0.5	7.3	45	97								143
7	7	90	95	37.4	133.5	88.5	64	17.5		-3		0.7	7.33	42	98								122
8	8	95.5	95.5	37.4	136	87	63.5	21				0.7
9	9	97	92.5	37.35	132.5	88.5	65.5	16.5				0.7
10	10	97		37.3	131	84	62	21				1
11	11	96		37.3	133	89	67	24		0			7.35	47									131
12	12	100	91	37.4	123	82	62	23
13	13	93	97	37.3	128	84	61	33				1
14	14	90	97	37.4	123	79	58	26				1
15	15	92	96	37.35	128	81	57.5	19				1
16	16	90	97	37.4	142	88	63	17			24	1					16		8.9	107	0.8		90		1.7		4.6			30.1	10.3		14.7		125
17	17	97	96	37.4	138	88	64	24
18	18	98	92	37.5	113	76	56	27
19	19	100	94.5	37.75	134	85	63					1
20	20	93	95	37.8	149	90	65
21	21	89	94	37.9	139	80	59			0			7.37	47	97								93
22	22	88			151	82	58																76		2.1							26.7
23	23	83	99		142	82	57
24	24	94	97		140	85	61
25	25	87	97		131	78	57						7.39		98								115
26	26	72	97		127	75	56	24
27	27	73	97		140	85	60
28	28	73	98		146	93	65
29	29	76	95		154	101	73	21					7.39										127		1.9					31.5
30	30	76	95	38.11	130	74.67	63	23
31	31	64			121	74	52	24
32	32	63			117	76	57	24
33	33	65	96	37.67	145	91	65	29
34	34	66	94		131	76	53	29
35	35	65	97		138	84	58	26
36	36	69	97		120	74	54	32
37	37	64	96		129	78	55	20
38	38	61	94		113	73	51	18
39	39	61	95		117	74	51	16
40	40	63	96		129	81	56	21
41	41	63	89	37.11	137	76	50	20		1	25		7.42	41			18		8.7	101	0.7		160.5	1.6	2	3.9	4.6			30.2	10.2	28.6	14.1		115
42	42	64	96		131	81	55	19
43	43	64	95		140	88	59	16
44	44	66	96		153	98	67	26
45	45	66		36.83	161		60	30
0	0	78	100	35.61	147	77		15
1	1	76	100		148	95		15			28						134		9.1	139	3.5		272		3.9	5.1	3.2
2	2	85	100		145	91		14
3	3	77	100					17
4	4	81	100	36.67	99			20			28						131			139	3.3		253				3.2
5	5	75	100		142			14
6	6	79	100		150			13
7	7	74	100		141			18
8	8	78		36.89	132			17		3	27		7.45	41			123			141	3		250				3.2
9	9	78			108			13
10	10	79	99		128			14
11	11	80	99		138			8
12	12	81	99	36.39	104			12			26						117		9		3		48		3.7	1.8	3			37.1	11		10.4		132
13	13	76	97		154			12
14	14	78	98		138
15	15	74	96		141	92		13
16	16	75	98	36.22	123	85		13			27						109		8.9		2.8		106				3.5
17	17	76	100		136	96		18
18	18	61	98		117	86		15
19	19	66	99		107	79		19
20	20	63		36.89	126	88		10
21	21	63			124	87		12			29						103		8.7		2.7		157		3.5	3.4	4
22	22	62	98		118	82		12
23	23	65	100		156	96		15
24	24	66	100	36.56	147	80		18
25	25	68	99		154	83		15
26	26	64	99		152	100		17			28						92		7.9	137	2.4		257		3.5	3.5	3.8
27	27
28	28	67	100	36.61	137			12			25					44	90	76	8.3	137	2.5		190		3.3	3	3.5	0.4
29	29	70	100		150			14
30	30	73	100		146	82		19
31	31	72	100		130	83		27
32	32	68	98	36.61	160			18			26						82		8.9		2.3		153		3.4	2.7	3.7
33	33	66	100		146			17
34	34	67	98		147			19
35	35	65			152			16
36	36	66	95	36.39	164			15			26						89		10.5		2.3		160		4.5	3.2	4.3			32	9.6		8.3		112
37	37	62			156			14
38	38	75	99					17
0	0	46.5	98.5	37.72	151	73		16.5
1	1	48	97	37.44	132	65.33		17
2	2	47	97.5		124.5	59.83		13			25						19		9.4	104	0.9		120		2	6.1	4.1			32.4	11.5	26	9.6		219
3	3	78	96	37.39	128.5	65.83		15
4	4	44	97		113	59		10
5	5	44	96	37.06	124	57.33		11
6	6	59	97		131	76.33		16
7	7	87	98	36.89	142	81.33		16
8	8	61	98		151	82.33		21
9	9	91	97		147	77.67		17
10	10	102	98		149	77.67		17
11	11	95	95		126	68.67		16
12	12	63	96		122	56		12
13	13	69	96		133	63		13
14	14	69	96	37.44	147	72.33		16
15	15	55	96		129	61		16
16	16	54	96		135	86.33		18
17	17	56	96		104	56		15
18	18	51	97	36.61	138	74.67		16
19	19	49	96		130	68.67		13
20	20	56	98		141	99.67		15
21	21	48	97		119	55.67		18
22	22	45	97	36.83	113	53		13															147						0.5
23	23	46	97		121	55.67		20
24	24	48	97		113	52.33		18
25	25	46	96		127	59		23
26	26	58	98	36.5	130	65.33		14			26						27		9.3	106	1		118		2.1	5.5	3.9			32	11.1	27.7	12		195
27	27	58	97		131	65		14
28	28	58	96		119	59.67		18
29	29	60	96	37.22	122	62.67		24
30	30	60	97		143	73		18
31	31	59	97		161	83		17
32	32	58	97		141	80.33		17
33	33	57	97	37.22	146	80.67		19
34	34
0	0
1	1	80	100	35.28	109	83	67.5	10		1			7.42	40	99								97							40	13.3
2	2	80	100	36.06	94	71.5	59.5	11
3	3	80	100		95	72	61	21
4	4	80.5	99	36.44	94	73	61	15		0			7.38	43	98								170							42	14
5	5	80	100		107	80	65	18
6	6	76	100		102.5	76	61.5	15.75
7	7	88	97		104	78	62	10
8	8	88	100		106	77	61	13
9	9	88	98	38.33	85	64.5	51.5	15.5
10	10	91	98		88	67	54	20		0		0.4	7.37	43	98								175							40	13.2
11	11	90	99		106	68.33	56	21
12	12	88	99.5		96.25	60	48	21
13	13	88	99		96	60	47	18
14	14	88	98	37.06	95.5	56.67	53	22			25						15			110	1.1		140				4.7			37.3	12.6		17.2		200
15	15	88	100		101.5	68.67	57	22
16	16	88	99		105.5	73	58	12.5
17	17	78	100		100	67	52	13
18	18	76	100	37.67	109	73.67	58
19	19	74.5	99		106.25	71.5	55.5	17
20	20	79	98		96.5	63.67	53	21
21	21	76	99		95.5	60.67	52
22	22	79	96		98.5	64	50	19
23	23	81	96		98.5	68	53
24	24	80	97	37.39	102.5	69	53	3
25	25	77	97		106	69.33	56	16
26	26	75	95		113	75.67	63	3
27	27	74	97	37.5	107.5	63.33	62	22
28	28	81	98		123	77	68	19
29	29	82	97		123	81	65	22
30	30	84		37.22	106	76	62	19
31	31	81			154	103	82
32	32	79	96		117	73	54	23															173
33	33	80	96		107	68	49	23
34	34	75	98	37.33	110	70	51	19
35	35	78	96		115	74	55	24
36	36	78	97		117	75	55	21
37	37	80	98		115	74	54	22
38	38	77	97		113	73	53	22			30.5		7.44		98		20		7.8	106	0.9		118.5		1.9		4.2			30.2	9.7		13.3		107
39	39	78	97	37.44	112	72	52	20
40	40	80	100		100	65	48	23
41	41	75	98		116	74	53	18
42	42	77	97	37	119	76	53	22
43	43	75	95		119	84.33		21
0	0
1	1	95	98	35.83	116	79.33		24.5				0.8
2	2	92	98		108	76		26			21						12		8.3	100	0.8		129		2.2	3	4.4					82.3
3	3	96	98		105	67.67		28		0			7.43	37
4	4	94	98		117	77.67		33
5	5	97	93	36.61	119	82.33		27
6	6	93	96		107	77		22
7	7	91	95		111	77		30
8	8	94	97		105	69		24			23						13		8.3	103	0.8		169		2.4		4.8			35.7	11.4	117	12.3		299
9	9	95	96		97	72.33		25
10	10	99	94	36.67	118	83.33		28
11	11	98	95		121	77		28
12	12	99	97		115	78.33		29
13	13	94	93	35.67	126	94		29
14	14	95	95		138	96.67		24
15	15	101	93					28
16	16	93	93		117	85.67		26
17	17	120	93	35.56	132	91.33		27				1																				99.8
18	18	115	93		124	88		27
19	19	107	93		123	87		31
20	20	114	95		132	78.67		28
21	21	110	95	36.39	133	89.67		31
22	22	115	93		126	84.67		31
23	23	104	95					25
24	24	107	96		129	88.33		23																								88.8
25	25	104	97		129	85.67		25
26	26	105	96		126	59.33		24
27	27	110	90		123	85		23
28	28	111	94		135	90.33		25
29	29	100	94	35.56	151	102.33		25
30	30	99	87					26
31	31	95	92		110	76.67		23
32	32	96	91		120	84		24
33	33	106	93					25			21						21		8.5	104	0.8		157		2.5	2.6	4.4			35	11.5	99.9	21.7		429
34	34	104	92					18
35	35											1
36	36	102	96.5		136	92		25.5
37	37	112	95	36.39	153	99.67		26.5				1
38	38	103	93		146	103.33		23
39	39	114	92		135	99.67		24
40	40	117	87		134	88.67		29
41	41	117	90	36.11	145	95		33.5				1
42	42	119	96		127	85.67		32
43	43	118	96		172	128.67		31
44	44	123	94		147	93.67		31
45	45	128	94		156	112		27																						36.4		42
0	0
1	1	108.5	97		171	117		15
2	2	97	97		137	89.67		16
3	3	86.5	96.5	37.39	127	81.33		14
4	4	87	98		140	98.33		14			23					16	31	67	8.8	116	2		72		2	4	4.1	0.3		26.9	9.2	26.9	7.2		141
5	5	86.5	97		177	131.33		16.5
6	6	83	97		160	114		15
7	7	94	98	37.22	158	106		16
8	8	94	98		147	100.33		16
9	9	98	98.5		194	139		16
10	10	96	96		175	121		12
11	11	93.5	96	37.28	155.5	102.17		15.5
12	12	92	97		169	119.67		13
13	13	92	97		168	114.67		14
14	14	91	98		163	110.33		24
15	15	99	96	37.67	210	146.67		12
16	16	96.5	97.5		195.5	134.5		16.5
17	17	90	96		172	121.33		15
18	18	89	96		163	107		13
19	19	90	97	37	167	114.33		13
20	20	96	98.5		192.5	136		18																						32.4
21	21	91.5	95		166	123.33		13
22	22	84.5	96		128.5	93.17		12.5
23	23	81	96.5	37.06	154.5	113.83		13
24	24	78	97		141	102.33		13
25	25	78	97		150	109.33		12
26	26	76	97		154	113.33		11
27	27	76	98	36.94	155	119.67		10
28	28	87	96		168	121.33		21			22						24		9.1	114	1.8		93		1.5	3.9	4.1			28.5	9.5		6.4		157
29	29	80	96		178	133.33		10
30	30
31	31	81	96		179	133.67		6
32	32	82	96		184	132.67		10
33	33	85	96		198	142		7
34	34	82	95		164	114.67		10
35	35	77	96		153	114.33		9
36	36	79	97		157	109.67		8
0	0
1	1	91	100	36.5	120	83	63	12		2	28	0.5	7.32	59			22			110			119				3.9			29.9	10.7	39.6	8.5
2	2	91	99	36.6	95	67	55	12		0			7.34	50	98								74
3	3	91	98	36.45	106	73	57.5	16		0		0.4	7.34		98								139
4	4	91	97	36.5	114	77	59	12															112
5	5	91	98	36.6	109	96	91	12		-1			7.34	46	98								107				4			34.8
6	6	91	99	36.8	125	85	66	15		-1		0.5	7.34		98								107							34.8
7	7	60	96.5	36.9	122.5	77	56.25	13															107
8	8	60	97	36.5	111.25	62	45.25	11.5				0.5
9	9	60	98	36.6	105	59	43.5	14															123
10	10	60	99	36.6	104.5	58	42.5	13					7.4										139				4.2			26.3
11	11	60	97	36.6	115.5	61	44	13					7.4										135							26.3
12	12	60	96	36.75	109.5	58.5	41	14				0.5											140
13	13	60	99	36.8	119	62	43.5	15															116
14	14	58	97.5	37	108.25	56.5	40.5	17.5			25		7.4				20			108	0.8		122.5				4.1			26.2	9.4		14.1		144
15	15	57	98	37	107	58	42	15			25						20			108			107				4.1			26.2	9.4		14.1
16	16	54	99	37.1	122.5	63.5	43.75	15.5				0.5											97
17	17	59	98	37	109.5	58	42	15															113
18	18	55	99	37.1	116.5	60	42.5	17															110
19	19	57	98	37.2	115.5	57	39.5	15															117
20	20	56	98.5	37.2	125	60	41	14.5															91				3.9
21	21	52	99		123.5	68	51	15															90				4
22	22	52	99		135	75	52	14															90
23	23	54	97.5		124	66.5		15.5															133
24	24		94	37.22	129			14
0	0
1	1	130	100	35.67	110	78	64	23
2	2	134.5	100	36.89	88.5	59.5	46	19.5		-8	21		7.26	41			19		6.9	113	0.8		84	3	1.8	3.1	3.9			36.7	13		1.9		220
3	3	124	100	37.61	90	69	55	18				0.6
4	4	124	99	37.89	115	90	75	15		-6		0.6	7.33	36										0.9
5	5	121	100	37.89	101	78	65	18				0.5
6	6	118	100	38.22	106	81	67	4
7	7	119	100	38.39	104	78	64	18
8	8	117	100	38.67	96	73	61	18				0.5
9	9	117	100	38.67	100	74	62	19				1
10	10	121	100	38.5	100	72	58	24
11	11	119	100	37.83	100	73	58	24
12	12	122.5	94	37.72	114	82.5	66.5	31				0.5
13	13	100	100		90	61	57	18		-4	20		7.35	36		22	16	40	7	113	1		108	3.1	1.7	2.1	4.6	0.6		34.4	12.1		6.2		210
14	14	106	100		114	81	65	18
15	15	109	100		124	85	68	18
16	16	110	100	38.06	109	73	56	18				0.5
17	17	110	100		99	67	53	18
18	18	108	100		112	81	66	18																						33.6
19	19	108	100	38.33	119	83	68	18		0			7.41	36										1.7
20	20	105	100		117	80	63	18
21	21	107	99	37.72	102	71	57	17.5				0.4
22	22	101	99		101	71.5	58	14		-9	21	0.4	7.38	23			12		8	112	0.8		108		2.2	2.2	3.7			34.5	12		10		217
23	23	96	99	37.17	97	72	60	12		-1			7.39	37
24	24	95	99		99	72	61	15				0.4
25	25	99	100		124	87	69	14
26	26	95	99		102	71	58	14
27	27	94	99	37.28	104	74	61	14		1	25	0.4	7.37	47	98		10		8.4	111	0.8		98	1.5	2.3	2.3	4.1			32.5	11.1		8.8		191
28	28	94	100		144	102	80	12				0.4
29	29	95	99		121	83	66	11
30	30	95	99		104	73	59	14		1		0.4	7.39	43	99
31	31	90	99.5	37.39	100	71	58	13				0.4
32	32	89	100		125	81	62	9
33	33	103	98.5		133	90	70	19.5				0.4
34	34	103	97		129	89	70	21
35	35	106	90		122	84	67	26		1			7.44	39
0	0
1	1	89	100		174	120.5		11
2	2	94	99		140.5	101.5
3	3	90	99		143	106		14
4	4	93	100		162.5	123.5
5	5	87	100	36.11	160	113		11			27						27		9.8	98	6.9		282		1.8	5.3	4.3			37.3	11.9	25.5	7.8		199
6	6	85	92		118	83		9
7	7	80	94		95	62		9
8	8	84	95		99	69		10
9	9	78	97	36.44	102	74		9
10	10	81	97		114	82
11	11	91.5	98.5		165.5	123		10.5
12	12	87	97		162.5	115		9.5
13	13	80	99	35.33	121	86		11
14	14	70	95		105	77
15	15	76.5	97		149.5	110.5		14
16	16	78	92		167	118		16
17	17	80	97	36	148	109		12
18	18	76	95		127	84		11
19	19	85	95		140	102		11
20	20
21	21	97	100	36.11	223	156.5		10
22	22	100	94		217	151.5
23	23	100	100		207	134.5
24	24	99	100		175	133
25	25	102	98		175	126
26	26	106	95	36.61	177	121		23
27	27	113			179	126		15
28	28	88			118	81		12
29	29	79			110	71		11			29						37		9.3	100	9.8		254		1.8	6.4	5.1			35.1	11.2		7		226
30	30	88		36.39	101	72		16
31	31	82	92		114	82		8
32	32	83	94		107	76		9
33	33	83	97	36.67	113	83		10
34	34	94	98		106	79		20
35	35	77	100		125	89		21
36	36	78			145	111		24
37	37	67		35.89	133	103		11
38	38	75			135	100		10
39	39	80			130	86		11
40	40	80			132	92		13
41	41	83		36.17	125	85		10
42	42	82			145	115
43	43	104			191	131		13
44	44	105			196	138		16
45	45	104.5		36.44	186	129		14
46	46	88.5	100		152	113.5		12
47	47	84.5			146.5	105		17
48	48	85			144	106		13.5
49	49	79	100	36.17	90	62		15.5
50	50	77			97	63		12
51	51	76			92.5	65.5		13
52	52	80			91	65		18
53	53	75	100	36.33				20			26						43		9.1	97	11.5		149		1.9	7	4.4			34.7	11.2	31.4	6.5		235
54	54	70			108	81		12
55	55	72			111	81		11
56	56	80			140	105
57	57	80	100	36.56	117	90		17
58	58	85	100		138	105		25
0	0
1	1	105	100		154	75		22.5		-10	17	1	7.28	40		58	28	277	9.3	99	3.6		117	5.85	1.7	5.1	4.9	1.1		39.5	12.1	37.6	18.8		165
2	2	99	100		157	71		45				0.5
3	3	102	100		130	75	49	23
4	4	108	100		132	71	46	24				0.5
5	5	110	100	37.28	146	74	46	21				0.7
6	6	112	100		162	79	50	22		-7			7.36	28										4.9			5.3					34.9
7	7	112	100		170	80	51	19
8	8	117			163	80	50	22			8					93	33	265	9.5	93	3.8		39		2.1	5.3	5.5	1.3		39	12.2	89.3	18.5		164
9	9	124		38.06	170	87	55	21.5				0.4
10	10	127			152	81	52	21		-14			7.28	22										9.1			5.9
11	11	122			159	76	48	24			11					149	36	237	8.7	91	4.1		278		1.8	5.1	5.3	1.4		37.3	11.3	150	18.1		160
12	12	121	100		187	79	48	21
13	13	120	100	40.83	148	70	45	24				0.4
14	14	118	99	40.83	156	68	42	17		-3			7.48	23										4.2			5
15	15	113	95	40.22	134	67	44	21
16	16	111		39.44	147	68	41	17
17	17	108		39.17	134	65	39	22.5		-4		0.4	7.49	20										4.2
18	18	107	95	38.89	145	69	41	18
19	19	105		38.61	120	66	41	19
20	20	106		38.78	118	66	40	20		-4	14		7.46				45		9.4	92	4.1		61	4.5	1.8	4.2	4.9			35.8	11.2	42	14.9		140
21	21	106		39.11	138	66	38	22.5		-4		0.4	7.46	24										4.5
22	22	108			122	63	38	20
23	23	108		39.17	116	62	37	19				0.3
24	24	107		39.33	113	61	37	20
25	25	108			130	64	37	24				0.3
26	26	107	99		132	65	37	19
27	27	105	99	38.89	126	63	36	20
28	28	104	97		126	64	36	19
29	29	105	98	38.78	124	64	36	21.5				0.3
30	30	101			91	57	37	17
31	31	104		38.61	129	65	37	22
32	32	105			131	66	37	21
33	33	106		38.5	134	65	37	25.5			14	0.3				1770	53	239	9.3	90	4.5		59		1.9	4.9	5.6	1.9		34.3	11.3	41.4	17		140
34	34	108			135	67	39	22		-7		0.3	7.36	28										5.8
35	35	109		38.89	138	68	40	24
36	36	109	97	39.33	136	67	39	23
37	37	109	97	39.17	141	68	41	23				0.3
38	38	108	94		142	67	39	23		-6	15	0.3	7.38	28			54		9.1	90	4.5		67	5.1	1.9	4.9	5.4
39	39	106	97	38.83	143	66	39	27
40	40	105			138	64	36	19
41	41	104		38.06	146	64	36	18				0.3
42	42	102	96		140	63	35	17
43	43	101	97	37.89	142	63	34	18
0	0
1	1	80	92		86.5	57.5		18
2	2	75.5	98.5		77.5	47.5		17
3	3	101	98		84	54.67		21
4	4	109	98		82	48.67		21
5	5	109.5			81	49.33		19.5
6	6	118		36.22	80	53.33		17			25						19		7.8	101	2.9				1.6	2.6	3.4			32.9	10.1	150	21.4	190	217
7	7	119.5			92	54.67		21
8	8	122			70	46		21		-1			7.36	46										4.7
0	0	82	100	36.4	116	83	64	16		2	29	1	7.35	53	78		18			112	1		66	2.3			3.7			33.9	11.7	34.3	19.7	171	141
1	1	82	97.5	36.5	121.5	79.5	60	19		2	29	0.6	7.35				18			112			68							33.9	11.7		19.7
2	2	74.5	100	36.8	124	83	59	19		-2			7.34	43									91				3
3	3	69	100	37.3	109	70	47	18		-2		0.6	7.34
4	4	70	100	37.6	110	76	59	14															92
5	5	71	100	37.7	116	81	60	16.5		-1		0.6	7.39	38									96				4.5
6	6	78	100	37.7	117	82	60	17		-1		0.4	7.39
7	7	85	98	37.5	112	82	64	16				0.7
8	8	83	99	37.5	109	79	61	15				0.4
9	9	88	98	37.7	112	82	63	15			24						16			109	1		111				4.4			36.1	12.3		14.6		154
10	10	90	96	37.6	118	83	63	14		0	24		7.4	42.5	74		16			109			107	1.1			4.4			36.1	12.3		14.6
11	11	92	95	37.6	119	87	67	15		0			7.4											1.1
12	12	104	94	37.6	126	92	72	19				0.4
0	0
1	1	101	100		119	76		21.5
2	2	90	100		115	68		27
3	3	101	94		129	77		16
4	4	99	100	36.72	119	78		29
5	5	98	100		104	59		33			26						12		7.2	112	0.3		157		1.8	1.7	2.4			21.9	7.5	34.6	20.5		182
6	6	96	100	37.28	103	60		31
7	7	97	100	37.28	105	63		28
8	8	93	100	36.78	113	65		23
9	9	90	100	36.56	97	75		32																			2.8			25.9
10	10	89	100		90	68		25
11	11	107	100		102	58		27
12	12	97	100		105	69		30
13	13	91	100	36.67	91	61		23			23					8	12	106	7.1	115	0.3		153		1.7	1.5	3.8	0.6		26	8.8	29.3	23		183
14	14	104	100		106	72		32
15	15	94	100		97	57		27
16	16	94	100		86.5	57		28
17	17	78	100	36.78	105.5	65		31.5																						24.6
18	18	82	100		123	80		32
19	19	83	100		124	73		32
20	20	89	100		123	80		30
0	0	85	100	36.2	115.5	65	45	10.5		-3			7.27	51									129				3.8			26	8.6
1	1	77	98	36.3	117	65.5	44	12.5
2	2	61.5	99.5	36.7	128	63	41	16		-3			7.32	45									181
3	3	60	100	36.7	116	62	42	17															151
4	4	60	96	37	104	56	38	16					7.29										159				4.6			26	8.5
5	5	80	96	37.1	127	73	47	14															125
6	6	80	96.5	37.1	125	72	48.5	14.5															124
7	7	80	94	37.2	127	70	47	14															121
8	8	80	95	37.4	101	59	42	17					7.33										142		2.1		5.4			26	8.7
9	9	80	97	37.3	109	63	43	15
10	10	81.5	97	37.3	113.5	65.5	45	12.5															130
11	11	84	97	37.2	106	60	41	13															80
12	12	87	97	37.2	108	62	42	19			24						15			105	1		132		2.1		5.3			25.4	8.3		10.5		201
13	13	83	98	37.3	109	56	36	15
14	14	85	97	37.4	104	56	37	14
15	15	88	100	37.3	130	69	44	14		0			7.36	46									174				4.7			25	8.3
16	16	93	97	37.35	118.5	62	40	16
17	17	91.5	91.5	37.4	111	59	40	16
18	18	91	96	37.06	116	63	43	16
19	19	89	94		105	63	43	15																						24	8.4		11.4		216
20	20	88	94		102	60	42	10					7.31		98								151				4.7
21	21	85	95		111	62	41	12		-2			7.31	47	97
22	22	87	95		114	61	41	13
23	23	89	98		129	72	49	14
24	24	93	97	37.17	133	71	46	14
25	25	97	97		140	77	43	19		0			7.33	50	95								192				5			25	8.3		11.5		225
26	26	96	97		139	70	44	21
27	27	101	95		157	68	41	13
28	28	105	99		137	69	43	16
29	29	107	94		140	73	46	15
30	30	108.5	94.5	38.17	123	65.5	42.5	17.5
31	31	100	96.5		101.5	58	40	20.5		0			7.39	43									161		1.8		4.2			21.9
32	32	101	98	38.28	132.5	73	47.5	17
33	33	103	97		126	69	46	17
34	34	100	96		112	69	47	16
35	35	99.5	96	37.89	105	65.5	46	17			26						13			102	1		130		2.1		4.6			23.9	8.5		10.6		162
36	36	101	95		99	65	48	14
37	37	103	96		124	74	51	17
38	38	101	97		133	73	49	14
39	39	103	97	37.72	152	75	47	17		-1			7.36	42	95								144				4.5			24.1
40	40	100	97		130	67	40	17
0	0	85.5	100		121.5	77	76.5	10				1
1	1	80	100	36.25	106	85.5	74	9.5		-3	22		7.37	36	98	270	19	52	17	105	1.3		130		3.5	2.9	3.4	3.2		27.85	9.8	56.4	6.6	312	76
2	2	75	100	36.1	101	82	72	10					7.39
3	3	77.5	100	35.9	89	65.33	63	10.5		-1		0.7	7.38	39	99
4	4	82	100	36.3	97	66.67	71	11				0.5
5	5	86	96	36.9	96	60.67	74	11
6	6	88	95	37.1	103	67.33	74	10		-2	23	0.5	7.38	37	98	462	19	64		108	1.5		145		3.1	3.1	4.1	4.8		30.5	11.3	45.3	7.2		111
7	7	82	96	37.1	105	72.33	72	10
8	8	84	97	36.9	99	64	73	10
9	9	82	97	36.8	104.5	66	75	10				0.5
10	10	79	95	37	108	83	73	10
11	11	77	96	37.1	113	84	74	11			24						20			107	1.4		141		2.5		4.5			30.7	11.3	44	11.9	273	72
12	12	79	96	37.1	108	80	69	10		-2			7.42	32	96
13	13	75	97	37	106	72	60	10		0			7.44	35	97							2.6
14	14	74	98	37.2	106	74	63	12
15	15	74.5	97	37.2	103	65.5	51.5	11		1	26	0.5	7.45	36	97		20			107	1.4		225		2.4		4.3			33	11.1	43	12.1		55
16	16	74	98	37.1	100	64	50	10
17	17	76	98	37.2	104	65	49	10
18	18	77	97	37.4	100	63	48	25
19	19	79.5	97.5	37.4	106.5	69	53.5	29		4	28		7.5	36	98	1722	21	215		105	1.4		190		2.4		4.2	3.6		30	10	43.7	11.5		72
20	20	78	96	37.4	100	63	49	10				0.5
21	21	78	97	37.5	97	64	51	9		4			7.41	49	96
22	22	78	96	37.4	100	63	51	8
23	23	78	97.5	37.3	90	60	48	8		6		0.5	7.41	52	97								181		2.2					26.5	9.3	38.6	11.1		63
24	24	74	97	37.2	120	72	54	9
25	25	75	98	37.3	109	67	49	8
26	26	75	99	37.3	128	78	60	8
27	27	76	98.5	37.3	119	73	56	8.5		5	32	0.5	7.42	48	97								159							25.9	9.2	38.5	11		60
28	28	77	98	37.2	113	69	52	8
29	29	75	97	37.2	126	75	56	8
30	30	76	98	37.2	122	73	54	8
31	31	77	96	37.2	128	77	57	8				0.5
32	32	87	95	37.2	134	75	54	11
33	33	81	97	37	111	72	56	14		3	31.5		7.37	54	94	1506	22	240	12.9	107	1.5	2.3	149.5		2	5.5	3.7	3.8		27.9	9.7	38	8.1	264	45
34	34	75	97	36.9	112	68	51	8
35	35	77.5	97	36.8	124	74	55	8				0.5
36	36	78	97	36.8	106	63	46	8																											64
37	37	80	98	36.7	127	79	61	15		3			7.37	58	98		23				1.3									30.6	11	37.3	8.9		56
38	38	77.5	96.5	36.8	128	81.5	65	10			31		7.44										120
39	39	71	97.5	37	138	85	69	11				0.5
0	0
1	1	95	98		113	79		26
2	2	94	99	37.67	129	87		19
3	3	96	99		123			22
4	4	96	92		116	80		24															189
5	5	90	98		124	83		21																						26.4		26
6	6	87	98	38.17	134			20
7	7	88	97		127	83		23			31					394	12	39	7.6	101	0.8		148		2.1	3	3.3	0.6		26.6	9.5		8.2		189
8	8	79	96		129	81		20
9	9	78	97		115			22
10	10	78	97	37.5	122			18															133
11	11	73	97		123	79		26
12	12	76	97		110			19
13	13	70	97		119	78		20
14	14	69	98	37.17	115	74		18																						25.1
15	15	69	97		119	75		20															87
16	16	74	97		125	81		20
17	17	77	97		122	80		21
18	18	81	94	37.33	146	87		21
19	19	79	93		128.5	80.5		21																						28.3
20	20	75	95		121	78		19
21	21	92	98		130	84		25
22	22	80.5	99.5	38.06	134	86		25.5
23	23	76	100		126	82		23
24	24	86	92		133	85		23
25	25	78	96		128	83		24
26	26	78	99	38.06	128	81		23																						27.5
27	27	84	98		136	82		27
0	0	76	99	35.56	139	100	79	11
1	1	68	96		130	79	50	13
2	2	73	97		111	70	46	12
3	3	75	96	36.83	110	60.5	45	12
4	4	73	95		102	70	58	14
5	5	66	96		116	72	47	12
6	6	74	96		115	72	46	14			29						28		9.2	101	0.9		137		2.3	4.3	4.1			36.6	12.9		19.4		190
7	7	74	96	36.56	104	67	43	14
8	8	106	96		139	91	62	15
9	9	85	97		122	77	50	13
10	10	88	96		123	78	50	12
11	11	78	97	36.17	113	76	49	15
12	12	80	94		113	86	63	14
13	13	81	96.5		135.5	108	54	15
14	14	87	97		128	84	54	17
15	15	62	96	36.33	101	61	37	15
16	16	71	95		109	66	40	16
17	17	71	96		114	68	40	15
18	18	113	96		146	96	66	17
19	19	97	97		136	86	57	18
20	20	104	97		118	78	55	18
21	21	116	96		121	77	55	22
22	22	78	97		99	64	42	18
23	23	105	97	35.56	135	86	56	20
24	24	76	96		95	62	40	18
25	25	80	97		139	93	55	23
26	26	85	96		126	80	49	17
27	27	76	95	35.78	113	68	39	16
28	28	73	95		114	70	40	16
29	29	71	94		126	80	50	16
30	30	72	95		116	74	46	16
31	31	84	97	36.83	135	87	53	21			24						24		8.4	108	0.6		159		2.4	2.6	4.4			34.3	11.6		24		154
32	32	72	95		103	63	39	19
33	33	90	95		131	85	52	22
34	34	74	92		109	70	44	17
35	35	84	94	36.5	127	81	49	18
36	36	109	96		143	97	63	20
0	0	82.5	100	33.89	93.5	72.5	58.5	12		0	23	0.75	7.37	42			11			111	0.6		140				3.4			31.3	11	28.4	13.8		148
1	1	83	100	34.11	95.5	72	60	12															124
2	2	85.5	100	35.14	104	82.5	69.5	12															145
3	3	84.5	100	36.5	110	85	69.5	12					7.37										129				4.1
4	4	87	100	35.78	120	90.5	70.5	15.25				0.5											130
5	5	88	99		111	82	65	15		-3		0.5	7.37	35	99								101				3.9
6	6	90	99	36.44	107	77	61	15				0.5											108
7	7	89	99		106	75	59	20															108							32.7
8	8	88	99		102	75	61	15															95
9	9	87	100	37.39	112	78	61	14															80
10	10	90	99		110	78	61	17															94
11	11	90	99		95	68	54	15			24		7.41				10			107	0.7		108.5				4.5			30.9	10.8		16.5		154
12	12	90	99		106	74	58	15															108
13	13	89	99	36.94	106	74	57	14															112
14	14	92	95		99	71	58	15
15	15	94	96		90	64	51	13					7.42										116		1.9		4.2
16	16	93	96		113	75	58	27
17	17	92	97	37.17	115	77	59	23
18	18	90	96		107	70	53	19
19	19	94	97		103	66		26
20	20	91	98		86	62		18
21	21	92	98	37.17	87	63		19
0	0	88	100	35.7	126	81	62	13		-1		1	7.32	49	98								231							35	11.5	33.5			214
1	1	88	100	36	109	72	56.5	16		-3		0.4	7.32	44									207							31	10.2
2	2	88	100	36.45	96	67.5	55.5	12		0			7.38	41									204							34	11.2	32.8			253
3	3	89	100	36.8	112	78	61	12		-1			7.34	46									206							33	10.9
4	4																															38		196
5	5	90.5	99	36.75	103	66	50.5	12.75				0.4
6	6	93.5	100	37.05	111	79	57.5	12		-1			7.36	42	98								182							25	8.3
7	7	97	100	37.45	103	70.5	56.5	12				0.4
8	8	98.5	100	37.8	97	66	51.5	14.5					7.44										133
9	9	90	100	38	123	84	66	12
10	10	87	100	38.5	116	77	59	12
11	11	90	99.5	38.7	101.5	76	50.5	13.75		2		0.4	7.48	33	98								99							26	8.6
12	12	94	98.5	38.6	108.5	70	54.5	27
13	13	94	99	38.1	125	79	59	23		1		0.5	7.43	38	98								89
14	14	87	99	37.8	149	95	70	28		2			7.41	42	98						0.5		96		1.3
15	15	86	99	37.6	85	62	50	27
0	0
1	1	79	100	37.17	88	56.67		19
2	2	76.5	100		85.5	59.83		21
3	3	77	98		90	62		20
4	4	71	98	37.17	87	62.33		19
5	5	70	100	35.28	96	68.67		16
6	6	74	99		92	69.33		18			19						20		6.4	103	0.5		82		1.8	4.5	3.6			25.4	8.4		51.1		116
7	7	72	100	35.56	91.5	63.17		18.5																1.5
8	8	67	99	35.5	90	60.67		18
9	9	66	100	35.67	90	64		18
10	10	68	100		101	71		17
11	11	68	100		101	70.33		20
12	12	68	100		89	67		20
13	13	70	100	35.72	97	73.67		19
14	14	73	96					22
15	15	69	99		92	70		17
16	16	72	100		91	65.67		21																						27.3				415
17	17	68	98	35.83	88	66		19
18	18	69	98		97	74.33		21
19	19	71	96		98	70		18
20	20	73	98		96	69.33		21
21	21	71	98	35.56	108	79.33		22
22	22	77	98		92	72		23
23	23	76						25
24	24	83	96					20
25	25	78	96		95	65.67		22
26	26	72	98		96	70.67		24
27	27	78	97		102	72		26
28	28	82	96		88	65.33		23
29	29	77	95	35.72	92	66		23
30	30	75	98								16					582	34	223	6.5	100	0.8		113		2.4	6.7	4.7	20.2		24.1	7.9	50.8	50.8		161
31	31	76	97		88	66		20
32	32
33	33	81	97	35.5	84	60.67		21
34	34	78	99.5		87	29		21.5
35	35	75	98		84	28		20
0	0	94	100	36.75	105.5	78	66.5	12		3	28	1	7.36	54			15			103	1.2		166				4.5			37	13.2	31.3	11.4		197
1	1	93	100	36.3	111	78	64	11
2	2	89	100	36.4	104	78	67	11															118
3	3	81	100	36.5	115	83.5	71	11.5		3		0.4	7.38	49	98								127				3.8
4	4	92	100	37	113.5	78	62.5	10							57
5	5	102	100	37.2	104	70.5	53.5	13.5		2			7.35	52	97								155				3.9
6	6	101.5	98	37.5	108.5	76.5	61	17		-1		0.4	7.38	38	96								151				3.5			29.9
7	7	100.5	100	37.7	117.5	85.5	56.5	13
8	8	98	100	38	120	77	59	13		0			7.37	47	97								151
9	9	96	100	38.2	121	78	60	14		0			7.38	42	97												4.1
10	10	98	100	38.3	118	75	58.5	15				0.4
11	11	96	96	38.6	101	69	55	15
12	12	99	96	38.7	96	67	54	17		0	26	0.5	7.41	39	95		11			103	1.1		119		1.8		4			32.8	12.2	32.8	9.8		197
13	13	102	99	38.9	109	76	60	16		0		0.7	7.42	37	98								121				4.1
14	14	103	99.5	38.55	107.5	74.5	58.5	15.5				0.7			65
15	15	103	97.5	38.35	106	78	60.5	20		0		0.6	7.4	39	97												3.7
16	16	104	97	38.1	102	73	61	16
17	17	102	97	38.1	107	78	67	16
18	18	103	97	38	125	86	73	16				0.7
19	19	104	97	38	105	80	72	16
20	20	100	97.5	38	126	89	76	24				0.55
21	21	108	95	38.1	125	88	76	26		-1		0.4	7.46	28	97								73				2.8
22	22	114	94	38.1	117.5	85	70	27.5				0.4
23	23	112.5	96	38.1	127	90	74	28				0.5
24	24	111	95	38	107	76	63	27				0.4			56
25	25	108	95	37.9	104	77	67	31				0.4
26	26	107	95	37.9	113	79	64	34		-5			7.45	23	96												2.5
27	27	105	96	37.8	118	78	62	23		-6			7.46	20	96								50
28	28	102	96	37.9	121	79	63	25																1.1
29	29	104	95	37.9	114	77	64	23					7.45										88				4.1
30	30	99	96	37.8	102	71	59	23
31	31	103	93	38.1	119	86	73	29
32	32	100	94	38.1	104	78	68	23
33	33	100	95	37.9	107	76	65	24															124
34	34	92	97	37.6	110	79	67	17
35	35	94	94	37.7	123	82	67	24
36	36	93	96	37.4	115	84	71	21
37	37	91	99	37.4	120	83	71	21		5	26		7.46	42	96		14		9	101	1.2		130	1.3	1.9	3.1	5.5			30.9	11.3	32.7	8.9	710	164
38	38	94	95	37.8	106	78	66	24
39	39	90	96	37.6	99	75	62	19
0	0	115	98	37.44	108	71.33		22
1	1
2	2	111	97		95	59.67		17			22						34			104	1.4		302				4.1
3	3	104	97		107	65		18
4	4	103	97		123	79		18
5	5	102	96	37.39	101	60.33		20			24						30			106	1.2		146				3.8
6	6	98	96.5		100	65		17.5
7	7
8	8	99	98		99	61.67		16			21						28		8.5	107	1.1		121		1.8	3.9	4.2			34.8	12.1		11.9		311
9	9	96	97		97	63.67		23
10	10	92	97	36.61	130	89.33		17
11	11	91	98		111	77		17			20						22			109	0.9		427				3.6
12	12	95	100		130	92.67		21			23						25		8.4	105	1.1		253		1.7	3.3	4.4
13	13	105	99		136	96.67		19
14	14	93	98	36.56	113	82.33		17
15	15	98	100		131	97		16
16	16	93	97		130	88		18
17	17	90	96		122	87.33		18
18	18	92	99	36.78	128	94		14			26						21		8.9	106	1.1		212		1.7	2.3	3.9
19	19	92	98		130	94		18
0	0
1	1	101	87		77	58	47	22		0.5		0.5	7.35	46										1.8
2	2	92	99		142	93	68	24		1	25		7.37				15		8.1	106	0.7		164		2.2	3.3	4			38.6	12.9		12.1		331
3	3	93	100		150	98	71	22			25	0.4					15			106					2.2		4			38.6	12.9		12.1
4	4	92	98		136	86	62	19		0		0.4	7.4	38
5	5	93	92	37	130	84	62	19		0		0.4	7.4
6	6	96	93		108	71	54	19
7	7	87	97		109	82	67	21
8	8	95	98		129	84	65	23				0.4
9	9	99	98	37.11	98	69	61	24
10	10	90	99		109	84.5	73	23
11	11	93	97		135	66	67	24			23						17		8	105	0.8		152		2.1	3.2	4.2			38.9	13.2	26.2	12.2		278
12	12	96	96		121	69	66	25			23	0.4					17			105					2.1		4.2			38.9	13.2		12.2
13	13	98	97	37.72	82	64	64	27
14	14	93	96		128	68	66	26
15	15	105	97		114	77	67	29
16	16	90	98	36.5	146	87.5	70	23
17	17	106	98		144	67	75	26		0		0.4	7.43	35
18	18	99	98		131	83	63	28		0			7.43
19	19	93	99		156	74	74	24				0.5
20	20	91	99		166	81	79	26				0.5
21	21	92	96	37.28	157	75	77	27
22	22	97	97		138	82	67	25				0.4
23	23	98	97		131	81	68	26
24	24	97	96		139	79	69	25
25	25	99	97	36.67	152	83	74	30				0.4
26	26	94	97		100	72	72	26
27	27	99	96		152	83	73	28
28	28	94	98		160	88	77	23
29	29	96	97	37.22	157	103	72	26
30	30	96	90		142	72	68	23				0.4
31	31	94	93		143	73	72	22				0.4
32	32	93	97		136	79	66	20
33	33	94	93	37.44	128	76.5	66	24
34	34	86	95		162	70	73	21
35	35	85	97		164	70	71	19
36	36	98	94		113	78	63	21			31						16		8.5	102	0.8		132		2.1	2.5	3.6			35.5	12.1		9.9		287
37	37	97	95	36.89	120	85	64	19			31						16			102					2.1		3.6			35.5	12.1		9.9
38	38	90	95		116	89	95	20
39	39	90	93		86	82	74	22
40	40	90	95		151	87	70	24
41	41	85	94	37.17	110	82	85	20
42	42	86	94		123	85	73	20
43	43	88	94		149	86	74	21
44	44	90	97		164	94	78	19
45	45	91	95	36.61	158	94	79	36
46	46	92	88		106	53	69	22
47	47	84	96		136	77	74	18
48	48	94	91			57		25
0	0
1	1	52	96		175	93		16
2	2	55	98	36.44	195	94		17
3	3	61	96		187	101		15
4	4	49	95		167	86		14
5	5	58	96		163	142		17
6	6	48	95	36.22	160	84		14
7	7	57	96		136	69		18			26						37		8.8	105	1.5		214		2.3	3	4.7			40.4	12.9	63.4	7		194
8	8	50	98		156	87		16			26						37			105					2.3		4.7			40.4	12.9		7
9	9	58	99		152	69		13
10	10	63	97	36.56	126			17
11	11	67	96					21
12	12	63	97		150	105		16
13	13	60	98					15
14	14	62	97	36.11				16
15	15	60.5	98		161	91		13.5
16	16	58	97		160	87		10
17	17
0	0
1	1	119	100	37.6	110	81	66	16		-2			7.38	36
2	2	116	100	37.4	99	76	63	15							66															31	10.2
3	3	111	100	37.5	102	78	65	16		3			7.44	40									287							28.2	10.5	42.3	6.9	219	96
4	4	108.5	100	37.4	97.5	77	64	16
5	5	99	100	37.4	100	77	64	19.5				0.4
6	6	94	100	37.3	100	73	61	16		1			7.39	45	49								278
7	7	97	99	37	107	76	61	16
8	8	93	99.5	36.95	107	76.5	62.5	16		1	26		7.4	44	95	7303	34	174	13.4	106	1.9	4.6	281		1.6	7.7	4.5	6.2		32.8	12.3	35.5	6.9	225	65
9	9	91	100	36.9	111	79	64	16				0.5
10	10	95	100	37	120	82	65	20				0.5
11	11	90	100	36.8	132	86	65	16		4			7.44	44																30.6	11.3	32	7.6	238	149
12	12	87	100	36.8	136	90	68	15
13	13	89	100	36.9	148	97	72	16				0.5
14	14	97	100	36.9	147	92	68	16			27					5704	39	146	11.8	107	2	3.1	64		1.4	5.7	4.4	4.3		30.2	11.2	31.9	10.4	239	133
15	15	84	100	36.8	154	98	72	16		3			7.48	36	98								77
16	16	87	100	36.8	159	103	74	16				0.5
17	17	86	100	36.7	153	103	74	16
18	18	84	100	36.7	154	102	74	16							75															33	11
19	19	85	100	36.9	176	112	79	16
20	20	73	100	36.7	157	102	72	21				0.5
21	21
22	22	83.5	100		148.5	98	73	17		2	27		7.48	37.5		3746	48	150	10.3	106	2		160	1.4	1.9	5.7	4.1	3.5		29.8	11	30	11.5		101
23	23	79	100	36.6	168	110	80	16							77
24	24	78	100	37.6	163	108	79	16				0.5
25	25	83	100	36.7	167	109.5	79	12
26	26	86	100	36.7	156	103	76	12
27	27	80	100	36.6	176	111	80	12		0	26		7.42	39		2438	51	134	10.1	105	1.9		115	1	1.7	5.5	4	3		30.4	11.2		11.5		103
28	28	70	100	36.6	164	104	74	12
29	29	74	100	36.7	159	103	75	15				0.4
30	30	78	100	36.5	169	110	78	16
31	31	77	100	36.6	166	122	83	23		3			7.41	44
32	32	61	100	37	189	120	82	18
33	33	57	100	36.4	164	105	74	15				0.4
34	34	58	100	36.4	177	110	77	15			25					1688	56	128	9.3	105	1.9		99		1.8	5.8	4.3	3.1		30.5	10.8	28.2	11.9		103
35	35	56	100	36.2	159	101	73	14
36	36	56	100	36.2	168	106	75	13
37	37	88	99.5	36.4	187	126	96	19.5				0.4
38	38	77	100	36.4	178	117	85	15		0	26		7.38	44		1475	58	126	8.9	105	1.9		99	0.8	1.8	5.8	4.5	3.1		29.9	10.6	27.9	13.1	253	92
39	39	76	100	36.4	174	114	82	12
40	40	75	100	36.4	171	109	79	15				0.4
41	41	79	100	36.4	191	119	83	18
42	42	68	100	36.3	153	101	74	14
0	0
1	1	71	99		141	93	70	14
2	2	72	99		142	95	71	21
3	3	69	98		140	92	68	14
4	4	70	98		127	84	64	11
5	5	64	99		134	89	66	16
6	6	62	100	37	137	100	69	23
7	7	65	98		135	92	69	10			24						8		8.6	102	0.7		127		1.9	3.1	4			36.6	13.5		14.3		268
8	8	63	97		140	92	69	13			24						8			102					1.9		4			36.6	13.5		14.3
9	9	64	98		133	89	67	10
10	10	74		37.17	146	97	73	13
11	11	64	100		141	94	69	12
12	12	61	99		134	91	68	14
13	13	66	99		143	93	68	15
14	14	62	100	37.33	142	95	70	13
15	15	62	100		149	100	74	17
16	16	64	100		140	82	58	18
17	17	74	99		133	85	62	15
18	18	66	99		138	84.5	63	10
19	19	73	100		150	93	66	12
20	20	70	99					25
21	21		99			68		17
22	22	65	99	37.28		67		14
23	23	66	100			73		14
24	24	70	100			87		17
25	25	69	97			72		16
26	26	72	98					15
27	27	70	98					14
28	28	75	97			76		17
29	29	70	97			69		16
30	30	77	97	37.06		71		18
31	31	73	98			79		16
32	32	73	96			62		18			24						6		8.9	103	0.8		113		2	2.5	4			35.9	13	26.3	9.9		232
33	33	71	96			75		12			24						6			103					2		4			35.9	13		9.9
34	34	66	96	36.67		77		14
35	35	69	97			84		15
36	36	70	97					15
37	37	70	97					15
38	38	75	98	37.11				18
39	39	76	99			86		14
40	40	85	98					21
0	0
1	1	79	99		149	109	89	18		-1	23		7.36	41			15		8.5	105	1		312.5	1	2.2	3.4	4.3			38.8	12.8		10		235
2	2	70	99		109	79	64	17
3	3	70	99		110	79	64	15
4	4	70	99	36.5	134	97.5	78	16				0.4
5	5	74	98		131	94	78	17
6	6	66	97		137	99	82	16
7	7	68	98		124	91	76	18
8	8	71	98	36.39	129	94	79	20.5			23	0.4					15		8.8	107	0.9		283		2.2	3.5	4			40.1	13.4	21.6	7.9		258
9	9	70	97		133	91	74	22
10	10	66	97		118	83	69	22				0.4
11	11	65	100		157	109	88	24				0.4
12	12	71	99	36.11	158	109	88	21
13	13	78	99		147	101	82	16
14	14	78	92		151	104	84	16
15	15	77.5	92	36.67	155	110	87.5	16
16	16	79	97		137	97	80	16				0.5
17	17	77	95		141	105	88	16
18	18	69	96		119	87	75	16
19	19
20	20									-2			7.31	47									150	1.1						44	14.6
21	21									0			7.36	44									113	1.4						45	14.9
22	22
23	23	78	98	36.28	121	84	66	16.5				0.5
24	24	84	96		115	86	72	16		-1	24		7.4	36	98		14		8.8	106	1.1		122		2.3	5	4.4			41.4	14	20.7	15.9		305
25	25	71	97	35.67	118	87	72	16
26	26	94	92		122	84	70	19.5		-2		0.6	7.41	33	94								225	1.2
27	27	99	93	36.22	125	86	73	21		-3			7.4	31	94
28	28	105	93		120	88	76	21				0.6
29	29	108	98	37.39	128	96	84	23
30	30	109	97		120	89	78	24		0	24		7.44	36			14		8.8	109	1.1		221		2.1	4.3	3.8			41	13.6	20.5	19.7		334
31	31	97	97		100	80	71	18
32	32	93	97	36.67	107	84	74	18
33	33
34	34	81.5	98		109	83	70.5
35	35	98	98		124	92	79
36	36	99	100	36.89	119	88	76	19.75				0.6
37	37	101	97		115	85	74	19
38	38	99	95		100	75	67	18.5		-2		0.5	7.41	32	98
39	39	97	96		102	77	68	21
0	0
1	1	87	96		130	109	83	22																											164
2	2	86	94		118	88	54	17
3	3	81	96	36.22	115	79	49	22			29				63	197	44	97	9.3	103	2.2		312		2.7	3.3	4	0.3
4	4	82	97.5		113.5	86.5	57	21																							9.4
5	5	79	93		100	74	42	25
6	6	80	98		113	95	54	23																			3.6								175
7	7	77	100	36.56	107	77	40	21
8	8	78	98		103	70	40	24
9	9	76	97		100	73	46	17
10	10	77	97		97	69	44	24
11	11	80	94	36.5	108	80	47	23
12	12	74	97		102	73	46	23
13	13	75	98		99	76	44	22
14	14	77	96		96	69	59	26			25					162	39	83	10.9	113	2.1		134		3.4	3.4	5.4	0.3		26.4	8.7	66.4	13.1		168
15	15	73	97	37.11	87	64	37	21
16	16	75	94		99	68	42	22
17	17	72	97		101	77	42	20
18	18	73	93		96	81	46	23
19	19	74	94	36.39	109	82	50	19
20	20	75	94		104	74	45	22							48
21	21	74	96		109	76	47	21							52												4			26	8.8	91.2
22	22	73.5	96	36.56	106.5	77.5	47.5	16
23	23	70	99	36.89	102	68	45	20
24	24	71	99	35.72	115	87	52	19
25	25	69	98	36.17	129	90	57	19																							9.5
26	26	67	98.5	36.33	113.75	75	51	20.5							55															29	9.5
27	27	64	99		127	90	58	20																						27.4	10.8
28	28	69	98		143	99	63	20							57															32	10.8
29	29	69	96		131.5	78		20
30	30	71	96.5		126	76		21.5																						28.4	9.6		10.9		138
31	31	70	99	37.11	132	84		20
32	32	68	100		124	82		19
33	33	64	99		114	70		22
34	34	66	97	36.56	101	62		24
35	35	63	99	36.72	97	60		20
36	36	64	97		126	82		25							63
37	37	61	98		125	81		18
38	38	65	98		110	83		24
39	39	62	100		121	76		17
40	40	60	100	37.11	106	92		23			33						37		8	106	1.6		166		2.4	3.3	3.6			31	10.6		9.5		133
41	41	59	97		110	84		22
42	42	63	95		117	75		19
43	43	57	97	36.28	125	77		22
44	44	66	98		114	72		19
45	45	62	92		100	62		20
46	46	60	92		115	68		23
47	47	63	99		98	58		15
48	48	64	97					24
49	49	63	96		110	66		23
50	50	63	99	36.89	114	69		15
0	0
1	1	73	95		126	76		20
2	2	93	96		118	75.33
3	3	95	97	36.56	120	78		20
4	4										25						9			106	0.9		128				3.4			44.3	15.9		13		347
5	5
6	6	79	100	36.61	110	59.33		22
7	7
8	8	75	98		126	75.33		18
9	9
10	10
0	0
1	1	131	100	36.2	109	220	62	14				0.6
2	2	119	95	36.75	111.5	77	60	14.5
3	3	113	95	36.9	84	58	48	14		-1	21	0.5	7.38	38			16		8.4	103	0.7		204	3.9	1.7	3.7	4			31.9	10.8	36.8	6.1		196
4	4	113	86	37	101	68	51	14
5	5	112	85	36.9	101	70	53	14
6	6	109	100	37.1	92	65	50	14
7	7	108	100		90	62	48	14
8	8	113	100	37.4	112	76	56	16.5				0.5
9	9	108		37.6	101	68	53	14
10	10	108	98	37.7	95	70	58	14
11	11	106	98	37.7	109	73	54	17
12	12	99	99	37.9	116	78	55	15				0.5
13	13	100		37.7	129	85	58	13
14	14	99	98	37.7	116	76	51	13
15	15	94	97	37.7	139	88	58	13
16	16	91	97	37.7	150	97	65	12				0.5
17	17	92	96	37.7	147	94	62	13
18	18	94	96	37.7	144	92	60	13
19	19	99	96	37.6	140	90	59	16				0.5
20	20	102	95	37.6	141	118	61	19
21	21	96	97	37.7	127	82	53	13
22	22	98	96	37.7	129	80	62	13		-4			7.35	36										2.8
23	23	100	96	37.8	89	55	57	17
24	24	95	97	37.8	94	58	55	13				0.5
25	25	94	96	37.8	97	57	57	13
26	26	103	97	37.6	109	74	64	22
27	27	107	97	37.5	122	87	64	22			21						19		8.4	97	1		134		1.7	2.5	5.2			31.9	10.9	43.3	15.6		142
28	28	100	96	37.5	99	62	54	16				0.5
29	29	101	98	37.6	98	68	60	18		-2			7.38	36										2.9
30	30	94	98	37.4	87	67	52	12			21						18		8.5	97	1		103		2.2	2.5	4.7
31	31	92	97	37.4	96	70	55	13				0.5
32	32	101	97	37.4	107	75	61	17				0.5
33	33	98	95	37.4	76	58	48	11				0.5
34	34	101.5	97	37.3	99.5	67.5	55	17		0		0.5	7.37	43
35	35	100	97	37.3	80	52	45	13				0.5
36	36	93	96	37.3	81	55	45.5	13
37	37	88	96		77	59	45	11
38	38	88	97		98	57	55	12
39	39	86	97		98	61	56	11
40	40	96	98	36.72	106	67	57	17			24	0.5					17		7.6	96	0.9		134		1.7	2.5	4.3
41	41	93	98.5		92.5	62	50.5	12
42	42	88	97	37.11	98	63	50	13
43	43	91	99		94.5	61	49.5	15.5
44	44	90	98	35.5	104.5	72	52.5	11.5
45	45	96	95		104	61	51	16				0.5
0	0	96.5	100	35.7	109	66.5	44.5	16		-2		0.75	7.37	38	99								198							31.55	10.6	33.6	15.4		132
1	1	94	100	35.7	122	71	48	10
2	2	80	99	36	133	81	54	14
3	3	79.5	98	36.35	130	75.5	48.5	16		-3		0.5	7.36	38
4	4	86	100	36.6	118	71	46	25		-3			7.32	43	98								164							31	10.4
5	5	86.5	97.5	36.85	126	72	48.5	15.5
6	6	85	98.5	37	123.5	71.5	47.5	17.5
7	7	103	99	37.3	141	85	56	18
8	8	108	98	37.6	146	90	62	25															199
9	9	86	97	37.4	111	60	41	17
10	10	100	96	37.5	113	62	41	17
11	11	92	93	37.6	111	62	41	17
12	12	103	99	37.7	102.5	60	40	17
13	13	106	100	37.7	108.5	60.67	46	19
14	14	109	99	37.7	123	68	43	19
15	15	100	98	37.8	128	67	42	16
16	16	100	100	37.8	123	66	41	13									12				1		129							28	9.2
17	17	86	100	37.9	123	64	41	13
18	18	94	100	37.8	118	64	41	18
19	19	107	100	37.7	125	69	43	17
20	20	87	100	37.8	116	60	37	12
21	21	106	92		121	72.33		19
22	22	94	99		115	79.67		20
23	23	94	98					22
24	24	93	100	37.39				23
25	25	95	99		116	68		23					7.32
26	26	76	99		105	65		14
27	27	81	100		122	74.67		19															111		2.3		4.2
28	28	75	99		105	55		16
29	29	86	100	36.78	115	70.33		21
30	30	74	78					14
31	31	88	90					20
32	32	91	98		115	66.33		24
33	33	90	97	38.22	120	73.33		20
34	34	91	99		112	62.67		21
35	35	97	97		132	77.33		27
36	36	93	96		130	72		22
37	37
38	38	90	100		119	67.67		16
39	39	81	100		113	63		20			27						17			100	1.4		126				3.8			25.9	8.6		12.5		111
40	40	88	100	37.11	114	66.67		19
41	41	89	98		101	67.67		19
42	42
43	43	82	97	37.72	108	56.67		17
44	44	78	96		110	58.67		17
45	45	86	93		112	54.67		18
46	46	77	93		100	54		17
47	47	69	97	36.06	98	59.67		16.5
48	48	78	100		111	71		16
49	49	92	98		122	67.33		15
50	50	103	96		100	78		24
51	51	65	100	37	107	59.67		10
0	0	125	96	37.61	109	45	50	26				0.5
1	1	119	97		107	67	52	34		-2			7.39	36	98								74							33	11
2	2	106	98.5		121	82	63.5	25
3	3	91	99	37.56	114	77	59	31
4	4	92	99		119	82	63	23				0.5
5	5	105	100	36.61	133	96	77	32				0.4
6	6	99	100		132	91	71	19
7	7	101	99		126	86	68	28
8	8	107	100		136	93	74	32
9	9	115	100		132	92	74	25				0.4
10	10	126	99		138	98	78	32		0	23		7.4	40	98		7			104	0.8		71				4			30.9	10.9		11.8		279
11	11	106	98		105	81	64	33
12	12	109	99	37.39	131	86	65	30
13	13	113	100	37.61	134	84	62	25				0.4
14	14	102	99		134	85	64	30				0.4
15	15	115	97		126	82	64	24
16	16	113	99		127	85	66	19				0.4
17	17	105	99		128	81	61	38
18	18	108	99		123	83	64	30
19	19	114	97	37.44	132	87	67	27
20	20	98	100		128	80	60	25				0.4
21	21	107	100		128	82	62	27
22	22
23	23	103	99		115	78	61	25
24	24	100	100		121	79	61	23				0.4
25	25	118	99		116	83	66	23
26	26	101	100		121	78	60	30
27	27	104	99		122	78	70	29															99
28	28	100	99		113	74	56	35
29	29	100	99	36.72	112	74	56	21				0.4
30	30	92	97		103	72	56	37
31	31	93	99		109	79	62	21
32	32	79	99		102	71	55	16
33	33	81	100	36.89	106	73	55	34
34	34	92	99		114	80	62	18		4	30		7.4	49	98		4			101	0.6		182		1.8		4.3			33.9	11.8		13.6		291
0	0
1	1	86	93		162	94	69	34
2	2	88	93		155	92	68	30
3	3	91	93		120.5	65.33	65	29
4	4	89	94	37.83	119	70.67	61	31
5	5	91	93		130	80	66	31
6	6	98	93.5		146.75	85.67	61.5	39
7	7	87	94		148.5	99	72	30
8	8	88	94.5	37.22	138.5	102	86	32
9	9	90	94		179.5	124.67	102	33
10	10	89	93		164.5	105.67	89	37
11	11	86	94		126	86	78	29
12	12	84	93	37	152.5	99	70	31			30						9		8.5	100	0.8		132		1.8	3.3	4.3			34.2	11.1		12.5		259
13	13	102.5	94		190.25	125.83	104.5	38.5
14	14	100.5	93		137.75	87	67	30.5
15	15	102			147.5	78	80	39		-1			7.33	46	94
16	16	91	95		134	81	62	29
17	17	94	94		153	94	70	40
18	18	90	99	36.17	153	95	72	29
19	19	96	95.5		153	99	75.5	34.5		1			7.34	53	98								104
20	20	85	93		150	99	77	25
21	21	83	97		139	92	71	29
22	22	85	99		149	98	75	26
23	23	84		36.28	130	84	65	30
24	24	85.5	98.5	36.89	135	90	68.5	27.5
25	25	85			138	95	73	34
26	26	94	100		131	97	79	28											8.7				117		2		3.8
27	27	89	96		147	99	77	33
28	28	93	94	36.94	149	100	76	35
29	29	97	95		132	88	68	30
30	30	83	100		97	69	56	26
31	31	88	100		106	70	56	34
32	32	114	100	36.56	120	90	76	29
33	33	80	100		140	103	82	30
34	34	72	100		109	76	61	24
35	35	79	100		108	79	63	28			32						16		8.7	101	1.1		99		2.1	3.6	4.3			34.3	11.5		11.2		300
36	36	77	100	36.22	113	80	63	24
37	37	79	100		109	78	61	27
38	38	82	100		120	86	67	31
39	39	80			117	84	66	28
40	40	86	100	36.17	116	83	66	32
41	41	92.5	94.5		86	52.67		27.5
42	42	89	95.5		80	53		26
43	43	90	97		83	51.67		31
44	44	90	96.5	37.17	84	52		27
45	45	89	95		86	60		30
46	46	89	95		100	73.33		16
47	47	83	96		83	59		23
0	0	67	100	36.06	131	83.5	56	15		0	25		7.35	47			9			110					1.8		3.9			32.8	11.7		10.2
1	1	49	100		129	82	61	13		0			7.35
2	2	52	100		118	78	59	16
3	3	69	100		141	93	69	14
4	4	68	100	36.11	141	85.5	67	20
5	5	64	100		127	80	58	13
6	6	72	100		130	79	55	9
7	7	75	99		121	78	57	15
8	8	73	100	36.17	120	78	57	16
9	9	67	100		115	75	57	11			24						8		8.7	107	0.7		140		1.9	3.8	4.1			33.8	11.7	28.2	9		282
10	10	74	100		107	67	48	15			24						8			107					1.9		4.1			33.8	11.7		9
11	11	64	100		116	71	52	15
12	12	77	100	36.44	114	76	57	14
13	13	70	100		134	82	59	12
14	14	78	100		130	79	56	15
15	15	69	100		141	82	57	13
16	16	81	100	37.17	143	80.5	58	26
17	17	78	100		138	84	60	16
18	18	72	100		133	82	59	17
19	19	83	100		136	83	59	15
20	20	88	96	37.17	117	72	52	15
21	21	77	97		110	62	44	16
22	22	75	98		131	73	52	16
23	23	77	97		136	75	53	12
24	24	89	99	37.67	129	77	54	18
25	25	80	97		147	81	58	18
26	26	96	96		124	76	56	16
27	27	87	99		136	81	59	14
28	28	85	97	37.28	128	74	54	14
29	29	87	98		123	77	57	15
30	30	84	97		133	87	66	19
31	31	85	97		138	90	65	25
32	32	86	96	37.5	142	85	59	13
33	33	83	95		124	76	54	15			29						8		8.4	106	0.7		118		2.1	2.5	3.9			34.1	11.7	28	9		265
34	34	87	96		129	82	57	17			29						8			106					2.1		3.9			34.1	11.7		9
35	35	81	96		127	82	57	14
36	36	85	97		137	86	60	14
37	37	81	98	37.28	143	92	65	9
38	38	81	96		156	100	71	13
39	39	80	97		155	95.5	72	14
40	40	90	98	37.17		88		13
41	41	78	96			75		14
42	42	85	97			82		18
0	0	84	100	35.75	116	79.5	61.5	14		-2	23	1	7.31	48			12			116	0.6		107				4.3			32.5	10.9	39.2	14.3		152
1	1	80	100	36.15	122.5	84	66	16				0.7
2	2	75	96	36.3	110	76	61	23.5		-5		0.6	7.32	38	98								135		2.4		4
3	3	68	98	36.7	90	68	56	19															169
4	4	80	100	36.6	105	77	61	15				0.5											138
5	5	80	100	36.75	111.5	87.5	73	16		-4.5		0.5	7.36	35	96.5								124				4			32.5
6	6	80	99	36.9	108	75	58	17															120
7	7	80	93.5	37.2	104	69	53	18				0.5											91
8	8	81.5	94	37.2	99.5	106	51.5	20					7.4										63				3.6
9	9	82	94	37.4	103	72	57	21															114
10	10	76	92	37.5	105	72	56	26				0.7											143
11	11	101	96	37.7	106	103	59	29				0.7
12	12	96	98	37.6	133	81	61	23		-2		0.99	7.41	32	94								124				4.3
13	13	94	96	37.7	119	75	58	22															104
14	14	88	96	37.7	111	74	57	21			22	1					9			103	0.7				1.8					34.2	12	29.7	19.3		156
15	15	88	99	37.4	117	75	55	23		0			7.43	36	95								89	2.6
16	16	87	98	37.5	103	66	50	23
17	17	88	98	37.5	108	72	55	23		-1			7.4	36	97								106				4.6
18	18	86	99	37.5	112	74	56	23		-2		0.8	7.42	32	97								118				4.9
19	19	86	97	37.5	114	74	55	24
20	20	87	97	37.5	108	71	54	25		0		0.6	7.46	31	97
21	21	98	94		135	91	74	30
22	22	89	96		102	70	54	25		0		0.4	7.48	30	95								128				4.1
23	23	89	92.5		100	63	47	25
24	24	80	94		89	62	49	21
25	25	67	97	37.5	83	61	48	18
26	26	71	99		82	58	44	24
27	27	73	97		99	69	53	19
28	28	71	97		98	66	49	17
29	29							20
30	30	79	94	36.67	113	72	55	18
31	31	87	91		118	78	59	23
32	32	94	94		112	73	54	20
33	33	84	95		99	65	48	16
34	34	87	90	36.89	107	68	48	21					7.49		92								125				3.6
0	0
1	1	72	99	37	95	66	57	14				0.5
2	2	74	100	37.05	107	74.5	61.5	12.5
3	3	75	99	37	113	80	65	19		1		0.5	7.43	37
4	4	80.5	94	37.3	107	76	63	22		-3		0.35	7.35	39									163				3.5			31	10.2
5	5	82.5	96.5	37.15	91	62	51	18.5
6	6	85	100	37.3	116	80	62	16
7	7	79	99	37.3	109	78	65	14
8	8	89	99	37.4	101	73	60	21
9	9	75	98	37.4	102	71	58	12
10	10	77	98	37.5	84	59	49	14															140
11	11	73	99	37.5	104	74	59	16
12	12	74	98	37.4	107	74	58	20
13	13	71	99	37.2	108	75	60	11
14	14	73	98	37	110	78	68	14		0	25		7.34	50			15		8	108	0.8		133		2	5.4	5.3			33.2	12		15.7		145
15	15	73	98		107	74	59	10		-1			7.33	48									142
16	16	72	99		110	79	62	12
17	17	73	98		106	74	58	11
18	18	71	99	37.17	108	72	56	14
19	19	74	95		93	64	51	12
20	20	73	98		104	70	55	12															104
21	21	75	97		104	71	55	13
22	22	77	95	37.61	89	63	50	16
23	23	79	99		97	67	52	13
24	24	79	96		100	64.67		16
0	0
1	1	64	97		161	104	68	15
2	2	63	97	36.39	156	99	64	16
3	3	62	98		142	88	56	14
4	4	59	98		136	84	53	12
5	5	63	99		133	83	52	15
6	6	66	100	35.67	128	85	57	19
7	7	62	100		129	85	58	17
8	8	68	100		115	72	49	19			19						12		7.5	105	0.7		222		2.6	3.1	4.3			34.1	11.7	27.2	10.3		202
9	9	69	100		147	106	79	15
10	10	62	97		106	68	46	18
11	11	58	99	35.56	114	71	45	12
12	12	64	98		121	59.5	55	16
13	13	61	72		126	89	66	16
14	14	66	99	35.33	138	103	80	19
15	15	64	97		136	86	84	19
16	16	58	94	35.56		74		15
17	17	60	98					15
18	18	73	98	35.83		60.5		16
19	19	61	98			60		16
20	20	67	94			60		16
21	21																													33
0	0	107	100	38.3	147.5	106	79.5	14		0	25	1	7.38	44.5		1713	14	46	9	109	0.9	0.5	170.5	3.8	2	2.7	3.7	1.3		30.3	11.7	54.1	8.8	131.5	104.5
1	1	117.5	100	38	123	89.5	78	16				0.6			71
2	2	99.5	100	38	139	103.5	84.5	16
3	3	121	100	37.9	140.5	99	82	16				0.6
4	4	130.5	99.5	37.4	115	86	75	16		0	25		7.38	44		2017	14	51	9.3	106	1.1	0.4	244	2.4	1.8	2.7	4	1		29.3	10.7	30	9	199	108
5	5	123	99.5	37.8	112	81	69	16				0.4
6	6	126	98	37.9	108	79	68	16		-2		0.4	7.36	40										3.8
7	7	120.5	99	37.85	107.5	77.5	67	17.5																						24.7
8	8	120	99	37.8	105	77	67	16
9	9	113	99.5	37.7	116	85	72.5	16				0.4
10	10	109	100	37.6	123	91	78	16
11	11	99	100	38	131	93	77	16		0	22	0.4	7.38	40		1444	13	47	7.6	112	0.9		146	2.3		4.2	4.4	0.6		33.2	12.1	30.8	7		70
12	12	108	97	38.1	133	96	81	16.5				0.4
13	13	106	99	38	131	96	80	13		-2			7.37	39										2.3
14	14	110	99	37.9	134	96	81	15
15	15	114	98	37.9	118	88	77	14																						34.1
16	16	112	97	37.9	117	89	79	15
17	17	109	97	37.8	126	92	78	13.5				0.4
18	18	114	97	37.7	140	98	83	17			23					832	14	54		107	1	0.2	133				4	0.5		34.2	12.1	24.3	11.7	406	61
19	19	112	97	37.8	131	93	79	14		0		0.4	7.4	39										2.1
20	20	112	97	38	149	102	84	16.5				0.4
21	21	111	97	38	148	102	84	17
22	22	114.5	97	37.75	143.5	97	84	19
23	23	117.5	96.5	37.7	146	103.5	87	18																											99
24	24	106	97	37.1	135	99	83	11.5				0.4
25	25	109	97	36.9	137	98	83	12
26	26	106	95	36.7	133	99	83	11			25					473	15	56	7.9	107	1		93		1.6	4.1	3.7	0.4		28.5	10.7	26.5	12.7		93
27	27	104	95	36.7	137	100	83	10		0			7.38	46									92	1.4			3.9
28	28	104	96	36.7	138	99	82	11.5				0.4
29	29	106	95	36.7	130	95	81	11
30	30	105	95	36.7	132	95	80	11																						28.8
31	31	108	94	36.8	135	95	78	13
32	32	108	95	37	142	96	78	13				0.4
33	33	109	95	37.1	144	101	83	15.5				0.4
34	34	109	94	37	128	93	77	11				0.4
35	35	103	95	36.9	129	94	78	10				0.4
36	36	104	95	37	122	90	76	9.5		-1		0.4	7.37	41									112				3.5
37	37	114	93	37.4	165	115	92	16				0.5
0	0	75		36.5	116	87.33		20
1	1	70	97		114	75.33		16
2	2	70	98		123	83.67		16			23						17			104	0.7		97				4			34.5	11.6		16.3		244
3	3	66	98		124	79.33		16
4	4	70	98		107	72.33		15
5	5	70	99		101	71		15
6	6	70	99	35.33	112	78		16
7	7	70	94		96	66.67		16
8	8	70	96		106	71.33		16
9	9	70	96		112	75.33		18
10	10	70	97		107	72.33		16			22						14		8	102	0.7		113		1.7	3.3	3.8			35.2	11.6		16.7		253
11	11	70	97	35.94	111	70.33		17
12	12	70	98		105	68.33		17
13	13	70	97		104	69.33		17
14	14	74	96	36.11	102	68.67		24
15	15	70	97		101	71		9
16	16	70	95		118	78		21
17	17	70	94		90	59.33		20
18	18	70	96	36.06	86	59.33		18
0	0
1	1	90	100	35.15	120	79	55.5	10				0.5
2	2	90	100	35.75	116.5	79.5	58	10
3	3	91	100	36.4	111	74	55	10
4	4	90.5	100	36.6	115.5	75.5	56	10				0.5
5	5	90	100	37.1	100	67	49	10		-3			7.37	36									221							30	9.9
6	6	91	26	37.2	101	63	46	49
7	7	92	99	37	99	65	48	17				0.4
8	8	90	98	36.8	90	60	44	23		-4			7.29	45.5	94.5								156
9	9	90	99	36.7	94	59	48	12.5				0.45
10	10	91	100	36.8	95	64	47	9
11	11	82	99.5	36.9	96	62	45	13.5			20	0.45					10			109	0.7		94				4			29.8
12	12	88	99	36.9	105	67	48	16		-3			7.3	46	97
13	13	85	100	36.9	106	65	46	17		-3			7.32	45	97								71
14	14	85	100	36.9	109	66	47	16
15	15	89	100	37	127	75	50	16.5				0.45
16	16	86	99	36.9	117	71	49	17		-2		0.45	7.33	45	97								117
17	17	88	100	37	120	73	49	18				0.5
18	18	98	97	37.1	105	66	46	31
19	19	84	99	37.1	97	61	43	17
20	20	92	97	37.1	112	70	47	20
21	21	82	99	37.1	106	65	45	16
22	22	76	99	36.9	114	68	46	9
23	23	77	99	37	116	65	43	24
24	24	84	100	37.1	141	80	51	30															173				5.9			30	10.1
25	25	89	97	37.3	116	68	46	23
26	26	86.5	100	37.3	109	63.5	43	16		0			7.37	44			11				0.7		177				5.6
27	27	80	94	37.3	116	59	51	22
28	28	101	96.5	37.4	103.5	63.5	47.5	23
29	29	98	97	37.2	98	62.5	46	26
30	30	93.5	98.5	36.95	104.5	66	49	20
31	31	91	93	37	109	69.5	50	20															84
32	32	85	97	36.9	108	68	48	20
33	33	78.5	98.5	36.9	115.5	146	50.5	22															131							30	10.1
34	34	80.5	98	36.95	127.5	77.5	52.5	24.5
35	35	90	100	36.9	119	75	54	16
0	0
1	1	78	98		180	131.5	94	22				0.4
2	2									1			7.41	40									256	2.7			3.6			43	14.4
3	3	64	99	35.67	113	76	54	16		-2	21	0.4	7.36	40			15		8.5	98	1		241		1.9	3.9	3.5			37.7	13.6	23.8	12.7		98
4	4	64.5	100	36.28	157	99	75	16
5	5	65	100		174	113	77	16
6	6	69	100	36.72	185	124.5	87.5	17
7	7	69	100		164	104	72	16
8	8	72	100		167	105	74	20
9	9	87	97		169	115	83	19
10	10	87	99		158	106	70	18				0.5
11	11	79	100		156	98	72	16		2			7.42	41		19		62										0.4		38.5	13.7		12.7		112
12	12	74	100	37.94	163	103	72	16
13	13	70	100		169	104	74	18
14	14	71	100		131	84	62	17
15	15	72	100		158	98	69	16.5				0.4
16	16	72	100	37.89	160	100	71	14
17	17	71	100		181	106	72	17
18	18	80	100		175	96	71	16.5				0.4
19	19	73	98		173	104	70	17
20	20	72	99	38	191	115	76	18		4			7.46	40										1.6
21	21	72	99		178	109	74	17				0.4
22	22	71	100		183.5	114	77	15.5
23	23	69	99		165	103	71	17
24	24	69	99	37.78	157	97	66	17
25	25	79	99		184	126	88	18
26	26	76	97.5		183	116	78	16			27	0.4					15		8.9	105	0.7		213		2.1	3.2	4			38.8	13.6	24	15.5		100
27	27	73	98		173	108	74	15				0.4
28	28	70	99	37.56	167	102	70	16
29	29	68	98		137	82	58	17
30	30	71	99	36.83	132	79	66	17				0.4
31	31	67	96		129	82	60	17		6			7.46	42
32	32	71	99		148	91	63	19
33	33	72	99		143	85	60	18
34	34	71	99	38.22	146	89	63	18
35	35	72	99		136	80	56	19				0.4
36	36	78	99		137	84	60	19
37	37	73	98		137	82	58	20
38	38	79	95	38.72	123	74	55	21
39	39	88	97		110	67	48	21.5				0.4
40	40
41	41	83.5	94.5		134	78	56.5	18				0.4
42	42	85	97	38.67	162	93	66
0	0
1	1	89	100		148	100	73	11.5		-4	22		7.31				20			108					1.4		3.9			32.3	11.3		9.5
2	2	106	100	36.83	145	97	71	17				0.4
3	3	119	99		140	91	69	14				0.4
4	4	115	99	38.61	128	82	61	20		-1		0.4	7.32	48
5	5	96	99		105	66	49	16		-1		0.4	7.32
6	6	98	99		112	71	53	20
7	7	91	99	37.67	91	59	45	6
8	8	105	96		89	60	46	21
9	9	94	93		94	57	41	15
10	10	90	92		93	57	43	17
11	11	100	95	37.11	109	68	50	15
12	12	80	92		102	61	45	14
13	13	99	94			58		17			24						18		7.7	107	0.9		121		2	2.7	3.9			31.8	11	40.1	13.4		180
14	14	91	92			65		15			24						18			107					2		3.9			31.8	11		13.4
15	15	89	93			57		17
16	16	95	92			59		22
17	17	99	94			60		24
18	18	91	91			62		21
19	19	92	95	36.67		64		21
20	20	80	93			59		19
21	21	84	93			63		17
22	22	82	91			65		19
23	23	84	92	36.78		64		23
24	24	83				59		17
0	0
1	1	110	99	36.9	94	67	55	20
2	2	106	100	36.8	96	69	57	19			26	0.5				573	25	63	7.2	101	0.9	1.5	118		2	4.1	4.2	2.1		28.1	9.9	31.8	16.1	312	109
3	3	103	100	36.7	96	68	56	20		0	23		7.42	38		1035	25	73		101	1	3.5	227		2.1		3.8	4.5		29.2	10.5	42.5	23	277	223
4	4	97	100	36.6	97	69	56	20
5	5	93	100	36.5	102	66	58	18
6	6	89	100	36.2	79	57	46	14			24	0.4				781	23	70	8.2	102	0.9	2.2	158		2.1	3.6	3.5	3.2		31.2	11	38.9	20	283	180
7	7	88	100	36.2	101	72	59	17		0			7.46	31										1.8
8	8	87	99	36.4	93	68	56	14
9	9	82.5	99.5	36.5	88	62	55.5	9.5
10	10	86	100	36.7	93.5	54	46.5	13		4	26	0.4	7.49	35		670	24	69	8.1	103	0.8	1.8	95	1.4	2.1	3.6	3.6	2.7		28.7	10.5	36.2	17.7	260	166
11	11	84	100		101.5	65	54	13
12	12	92	100		104	69.5	56.25	17.5
13	13	88.5	100		86.25	57.5	47	15.25				0.5
14	14	83	99	37.1	91.5	59	46.5	15				0.5
15	15	87	95		98	64	50	19
16	16	82.5	97.5		95	61	48	18
17	17	84	99		86	62	50	16
18	18	80	94	36.72	98	58	48	15			24					536	22	67	7.5	102	0.7	1.8	80		1.9	3.2	3.8	2.4		29.5	10.6	35.4	22.4	261	151
19	19	82	98		106	68	54	20
20	20	81	97		95	63	50	20
21	21	83	97		88	53	46	16
22	22	81	98	36.89	95	58	52	17
23	23	86	99		99.5	60	50	14
24	24	86	98		93	59	48	14
25	25	87	97		96	64		14
26	26	82	97	36.5	98	46		15.5
0	0
1	1	96	97		114	88	72	20
2	2	94	100		126	90	71	16				0.5
3	3	102	100		126	78.67	71	17			29						6		8.7	101	0.7		105		1.5	4.1	4.4			30.5	9.6		11		264
4	4	92	100		120	77.67	66	19
5	5	88	100		123.5	78.67	69	21
6	6	97	100	38.33	140.5	85	83	18				0.5
7	7	99	99		123.5	80	67	18
8	8	103	99	37.5	110.5	63.33	60	18		2			7.39	46
9	9
10	10	95	96	37.28	112.5	75.67	68	15				0.5
11	11	104	95		138	100	78	19
12	12	91	99		144	103	83	13
13	13	101	100	37.17	107	79	64	18
14	14	90	96		114	83	66	18				0.7
15	15	85	95		115	88	73	15
16	16	99	93		123	86	70	16
[truncated: 785,037 more rows]
